# Supplementary material for: 2-{3,4-Dibut­oxy-5-[5-(3-methyl­phen­yl)-1,3,4-oxadiazol-2-yl]thio­phen-2-yl}-5-(3-methyl­phen­yl)-1,3,4-oxadiazole
Source: Acta Crystallogr Sect E Struct Rep Online. 2009 Feb 28;65(Pt 3):o622. doi: 10.1107/S1600536809006539 (PMC2968503; doi:10.1107/S1600536809006539)
Supplement: Supplementary file 1 [file e-65-0o622-sup1.cif]

##############################################################################
###                                                                        ###
###        Electronic paper (Acta Crystallographica Section E)             ###
###                                                                        ###
##############################################################################
#                                                                            #
# This CIF contains the data in a paper accepted for publication in Acta     #
# Crystallographica Section E. It conforms to the requirements of Notes      #
# for Authors for Section E, and has been peer reviewed under the auspices   #
# of the IUCr Commission on Journals.                                        #
#                                                                            #
# Full details of the Crystallographic Information File format               #
# are given in the paper "The Crystallographic Information File (CIF):       #
# a New Standard Archive File for Crystallography" by S. R. Hall, F. H.      #
# Allen and I. D. Brown [Acta Cryst. (1991), A47, 655-685].                  #
#                                                                            #
# The current version of the core CIF dictionary is obtainable from          #
# ftp://ftp.iucr.org/pub/cif_core.dic. The current version number is 2.4.    #
#                                                                            #
# Software is freely available for graphical display of the structure(s) in  #
# this CIF.  For information consult the CIF home page http://www.iucr.org/  #
# cif/home.html                                                              #
#                                                                            #
# This file may be used for bona fide research purposes within the           #
# scientific community so long as proper attribution is given to the journal # 
# article from which it was obtained.                                        #
#                                                                            #
##############################################################################
                                             
data_global
_audit_creation_method     'from SHELXL97 CIF and IUCr SHELXL97-template'
_journal_date_recd_electronic     2009-02-16
_journal_date_accepted     2009-02-23
_journal_name_full     'Acta Crystallographica, Section E'
_journal_year     2009
_journal_volume     65
_journal_issue      3
_journal_page_first     o622
_journal_page_last     o622
_journal_paper_category     QO
_journal_coeditor_code     HB2914
_publ_contact_author_name     ' Wang, Hai-bo'
_publ_contact_author_address
;
Department of Applied Chemistry
College of Science
Nanjing University of Techonolgy
Xinmofan Road No.5 Nanjing
Nanjing 210009
People's Republic of China
;
_publ_contact_author_email     wanghaibo@njut.edu.cn
_publ_contact_author_fax     '86 25  83369345'
_publ_contact_author_phone     '86 25 83587440'
_publ_section_title
;\
2-{3,4-Dibutoxy-5-[5-(3-methylphenyl)-1,3,4-oxadiazol-2-yl]thiophen-2-yl}-5-(3-\
methylphenyl)-1,3,4-oxadiazole
;
loop_
    _publ_author_name
    _publ_author_address
    'Han, Lu-Na'
;
College of Science
Nanjing University of Technology
Xinmofan Road No. 5 Nanjing
Nanjing 210009
People's Republic of China
;
    'Lu, Ran-Zhe'
;
Department of Applied Chemistry
College of Science
Nanjing University of Technology
Xinmofan Road No. 5 Nanjing
Nanjing 210009
People's Republic of China
;
    'Zhang, Min'
;
College of Science
Nanjing University of Technolgy
Xinmofan Road No. 5 Nanjing
Nanjing 210009
People's Republic of China
;
    'Wang, Hai-bo'
;
Department of Applied Chemistry
College of Science
Nanjing University of Technology
Xinmofan Road No. 5 Nanjing
Nanjing 210009
People's Republic of China
;
data_I
_audit_creation_method     SHELXL-97
_chemical_name_systematic
;
2-{3,4-Dibutoxy-5-[5-(3-methylphenyl)-1,3,4-oxadiazol-2-yl]thiophen-2-yl}-
5-(3-methylphenyl)-1,3,4-oxadiazole
;
_chemical_name_common     ?
_chemical_formula_moiety     'C30 H32 N4 O4 S'
_chemical_formula_sum     'C30 H32 N4 O4 S'
_chemical_formula_iupac     'C30 H32 N4 O4 S'
_chemical_formula_weight     544.67
_chemical_melting_point     440
_symmetry_cell_setting     Monoclinic
_symmetry_space_group_name_H-M     'P 21/c'
_symmetry_space_group_name_Hall     ' -P 2ybc'
loop_
    _symmetry_equiv_pos_as_xyz
    'x, y, z'
    '-x, y+1/2, -z+1/2'
    '-x, -y, -z'
    'x, -y-1/2, z-1/2'
_cell_length_a     16.421(3)
_cell_length_b     14.432(3)
_cell_length_c     12.338(3)
_cell_angle_alpha     90.00
_cell_angle_beta     98.36(3)
_cell_angle_gamma     90.00
_cell_volume     2892.9(11)
_cell_formula_units_Z     4
_cell_measurement_reflns_used     25
_cell_measurement_theta_min     8
_cell_measurement_theta_max     12
_cell_measurement_temperature     293(2)
_exptl_crystal_description     block
_exptl_crystal_colour     'light yellow'
_exptl_crystal_size_max     0.30
_exptl_crystal_size_mid     0.20
_exptl_crystal_size_min     0.10
_exptl_crystal_density_diffrn     1.251
_exptl_crystal_density_meas     ?
_exptl_crystal_density_method     'not measured'
_exptl_crystal_F_000     1152
_exptl_absorpt_coefficient_mu     0.153
_exptl_absorpt_correction_type     'psi-scan'
_exptl_absorpt_process_details     '(North <i>et al.</i>,  1968)'
_exptl_absorpt_correction_T_min     0.956
_exptl_absorpt_correction_T_max     0.985
_exptl_special_details
;
;
_diffrn_ambient_temperature     293(2)
_diffrn_radiation_type     MoK\a
_diffrn_radiation_wavelength     0.71073
_diffrn_radiation_source     'fine-focus sealed tube'
_diffrn_radiation_monochromator     graphite
_diffrn_measurement_device_type     'Enraf--Nonius CAD-4'
_diffrn_measurement_method     \w/2\q
_diffrn_detector_area_resol_mean     ?
_diffrn_reflns_number     5526
_diffrn_reflns_av_R_equivalents     0.0483
_diffrn_reflns_av_sigmaI/netI     0.0532
_diffrn_reflns_theta_min     1.25
_diffrn_reflns_theta_max     25.29
_diffrn_reflns_theta_full     25.29
_diffrn_measured_fraction_theta_max     0.998
_diffrn_measured_fraction_theta_full     0.998
_diffrn_reflns_limit_h_min     0
_diffrn_reflns_limit_h_max     19
_diffrn_reflns_limit_k_min     0
_diffrn_reflns_limit_k_max     17
_diffrn_reflns_limit_l_min     -14
_diffrn_reflns_limit_l_max     14
_diffrn_standards_number     3
_diffrn_standards_interval_count     200
_diffrn_standards_interval_time     7200
_diffrn_standards_decay_%     1
_refine_special_details
;
Refinement of <i>F</i>^2^ against ALL reflections. The weighted <i>R</i>-factor
<i>wR</i> and goodness of fit <i>S</i> are based on <i>F</i>^2^, conventional
<i>R</i>-factors <i>R</i> are based on <i>F</i>, with <i>F</i> set to zero for
negative <i>F</i>^2^. The threshold expression of <i>F</i>^2^ >
\s(<i>F</i>^2^) is used only for calculating <i>R</i>-factors(gt) <i>etc</i>.
and is not relevant to the choice of reflections for refinement.
<i>R</i>-factors based on <i>F</i>^2^ are statistically about twice as large
as those based on <i>F</i>, and <i>R</i>- factors based on ALL data will be
even larger.
;
_reflns_number_total     5260
_reflns_number_gt     2161
_reflns_threshold_expression     I>2\s(I)
_refine_ls_structure_factor_coef     Fsqd
_refine_ls_matrix_type     full
_refine_ls_R_factor_all     0.1569
_refine_ls_R_factor_gt     0.0709
_refine_ls_wR_factor_gt     0.1277
_refine_ls_wR_factor_ref     0.1667
_refine_ls_goodness_of_fit_ref     1.002
_refine_ls_restrained_S_all     1.006
_refine_ls_number_reflns     5260
_refine_ls_number_parameters     352
_refine_ls_number_restraints     52
_refine_ls_hydrogen_treatment     constr
_refine_ls_weighting_scheme     calc
_refine_ls_weighting_details
              'calc w=1/[\s^2^(Fo^2^)+(0.04P)^2^+1.2P] where P=(Fo^2^+2Fc^2^)/3'
_atom_sites_solution_hydrogens     geom
_atom_sites_solution_primary     direct
_atom_sites_solution_secondary     difmap
_refine_ls_shift/su_max     0.000
_refine_ls_shift/su_mean     0.000
_refine_diff_density_max     0.145
_refine_diff_density_min     -0.133
_refine_ls_extinction_method     none
_refine_ls_extinction_coef     ?
loop_
    _atom_type_symbol
    _atom_type_description
    _atom_type_scat_dispersion_real
    _atom_type_scat_dispersion_imag
    _atom_type_scat_source
    'C' 'C' 0.0033 0.0016
                         'International Tables Vol C Tables 4.2.6.8 and 6.1.1.4'
    'H' 'H' 0.0000 0.0000
                         'International Tables Vol C Tables 4.2.6.8 and 6.1.1.4'
    'N' 'N' 0.0061 0.0033
                         'International Tables Vol C Tables 4.2.6.8 and 6.1.1.4'
    'O' 'O' 0.0106 0.0060
                         'International Tables Vol C Tables 4.2.6.8 and 6.1.1.4'
    'S' 'S' 0.1246 0.1234
                         'International Tables Vol C Tables 4.2.6.8 and 6.1.1.4'
_computing_data_collection     'CAD-4 Software (Enraf--Nonius, 1989)'
_computing_cell_refinement     'CAD-4 Software (Enraf--Nonius, 1989)'
_computing_data_reduction     'XCAD4 (Harms & Wocadlo, 1995)'
_computing_structure_solution     'SHELXS97 (Sheldrick, 2008)'
_computing_structure_refinement     'SHELXL97 (Sheldrick, 2008)'
_computing_molecular_graphics     'SHELXTL (Sheldrick, 2008)'
_computing_publication_material     'SHELXL97 (Sheldrick, 2008)'
loop_
    _atom_site_type_symbol
    _atom_site_label
    _atom_site_fract_x
    _atom_site_fract_y
    _atom_site_fract_z
    _atom_site_U_iso_or_equiv
    _atom_site_adp_type
    _atom_site_calc_flag
    _atom_site_refinement_flags
    _atom_site_occupancy
    _atom_site_disorder_assembly
    _atom_site_disorder_group
    S S 0.26175(7) 0.22411(9) 0.70173(9) 0.0957(4) Uani d U 1 . .
    N N1 0.4127(2) 0.2826(3) 1.0254(3) 0.1009(12) Uani d . 1 . .
    O O1 0.36204(17) 0.4067(2) 0.9317(3) 0.1033(10) Uani d . 1 . .
    C C1 0.5391(3) 0.4136(3) 1.4095(3) 0.1134(16) Uani d . 1 . .
    H H1B 0.5566 0.4622 1.4607 0.170 Uiso calc R 1 . .
    H H1C 0.5854 0.3751 1.4004 0.170 Uiso calc R 1 . .
    H H1D 0.4977 0.3768 1.4366 0.170 Uiso calc R 1 . .
    O O2 0.28937(19) 0.4885(3) 0.7289(2) 0.1031(10) Uani d U 1 . .
    N N2 0.3700(2) 0.2498(3) 0.9236(3) 0.1017(12) Uani d . 1 . .
    C C2 0.5029(3) 0.4566(4) 1.2971(4) 0.0997(15) Uani d . 1 . .
    O O3 0.1942(2) 0.4382(2) 0.5174(2) 0.1087(10) Uani d . 1 . .
    N N3 0.1668(3) 0.1439(4) 0.4892(3) 0.1150(14) Uani d . 1 . .
    C C3 0.5001(3) 0.5472(5) 1.2837(4) 0.1192(18) Uani d . 1 . .
    H H3B 0.5219 0.5845 1.3423 0.143 Uiso calc R 1 . .
    O O4 0.12985(18) 0.2718(2) 0.4131(3) 0.1015(9) Uani d . 1 . .
    C C4 0.4659(3) 0.5907(4) 1.1849(4) 0.1109(16) Uani d . 1 . .
    H H4A 0.4644 0.6543 1.1722 0.133 Uiso calc R 1 . .
    N N4 0.1195(3) 0.1222(3) 0.3878(4) 0.1079(13) Uani d . 1 . .
    C C5 0.4329(3) 0.5193(5) 1.1053(5) 0.122(2) Uani d . 1 . .
    H H5A 0.4060 0.5421 1.0391 0.147 Uiso calc R 1 . .
    C C6 0.4354(3) 0.4324(5) 1.1124(4) 0.1071(17) Uani d . 1 . .
    C C7 0.4737(3) 0.4002(4) 1.2129(4) 0.1107(16) Uani d . 1 . .
    H H7A 0.4796 0.3366 1.2228 0.133 Uiso calc R 1 . .
    C C8 0.4034(3) 0.3681(5) 1.0312(4) 0.1074(16) Uani d . 1 . .
    C C9 0.3451(3) 0.3246(4) 0.8750(4) 0.1014(15) Uani d . 1 . .
    C C10 0.2980(3) 0.3296(4) 0.7657(4) 0.0948(13) Uani d . 1 . .
    C C11 0.2710(3) 0.4006(4) 0.7014(4) 0.0964(13) Uani d . 1 . .
    C C12 0.2256(3) 0.5477(4) 0.7441(4) 0.1291(18) Uani d U 1 . .
    H H12A 0.2030 0.5311 0.8099 0.155 Uiso calc R 1 . .
    H H12B 0.1820 0.5445 0.6821 0.155 Uiso calc R 1 . .
    C C13 0.2629(3) 0.6454(4) 0.7548(5) 0.1299(19) Uani d . 1 . .
    H H13A 0.3086 0.6504 0.7134 0.156 Uiso calc R 1 . .
    H H13B 0.2219 0.6915 0.7281 0.156 Uiso calc R 1 . .
    C C14 0.2906(3) 0.6583(4) 0.8693(5) 0.133(2) Uani d U 1 . .
    H H14A 0.3325 0.6114 0.8882 0.160 Uiso calc R 1 . .
    H H14B 0.2444 0.6398 0.9054 0.160 Uiso calc R 1 . .
    C C15 0.3226(3) 0.7401(4) 0.9256(4) 0.1344(19) Uani d U 1 . .
    H H15A 0.3366 0.7269 1.0024 0.202 Uiso calc R 1 . .
    H H15B 0.2818 0.7882 0.9156 0.202 Uiso calc R 1 . .
    H H15C 0.3709 0.7602 0.8967 0.202 Uiso calc R 1 . .
    C C16 0.2334(3) 0.3697(4) 0.5944(4) 0.1108(16) Uani d . 1 . .
    C C17 0.2452(3) 0.4653(4) 0.4567(4) 0.1100(15) Uani d U 1 . .
    H H17A 0.2766 0.4122 0.4378 0.132 Uiso calc R 1 . .
    H H17B 0.2834 0.5080 0.4980 0.132 Uiso calc R 1 . .
    C C18 0.2077(3) 0.5116(4) 0.3538(4) 0.1224(17) Uani d U 1 . .
    H H18A 0.1648 0.4709 0.3184 0.147 Uiso calc R 1 . .
    H H18B 0.1807 0.5672 0.3745 0.147 Uiso calc R 1 . .
    C C19 0.2573(3) 0.5376(4) 0.2730(4) 0.1191(17) Uani d . 1 . .
    H H19A 0.2880 0.4842 0.2534 0.143 Uiso calc R 1 . .
    H H19B 0.2964 0.5847 0.3027 0.143 Uiso calc R 1 . .
    C C20 0.2018(4) 0.5762(4) 0.1680(5) 0.161(2) Uani d . 1 . .
    H H20A 0.2358 0.5920 0.1137 0.242 Uiso calc R 1 . .
    H H20B 0.1732 0.6305 0.1871 0.242 Uiso calc R 1 . .
    H H20C 0.1626 0.5298 0.1393 0.242 Uiso calc R 1 . .
    C C21 0.2166(3) 0.2781(4) 0.5906(3) 0.0928(12) Uani d U 1 . .
    C C22 0.1734(3) 0.2329(4) 0.4973(4) 0.0921(13) Uani d . 1 . .
    C C23 0.0989(3) 0.1984(5) 0.3461(5) 0.1063(16) Uani d . 1 . .
    C C24 0.0474(3) 0.2255(6) 0.2409(5) 0.1150(17) Uani d . 1 . .
    C C25 0.0259(3) 0.3153(5) 0.2097(5) 0.1220(19) Uani d . 1 . .
    H H25A 0.0438 0.3633 0.2577 0.146 Uiso calc R 1 . .
    C C26 -0.0201(3) 0.3368(4) 0.1127(6) 0.1280(19) Uani d . 1 . .
    H H26A -0.0336 0.3980 0.0948 0.154 Uiso calc R 1 . .
    C C27 -0.0465(4) 0.2655(6) 0.0408(5) 0.130(2) Uani d . 1 . .
    H H27A -0.0788 0.2768 -0.0263 0.156 Uiso calc R 1 . .
    C C28 -0.0232(4) 0.1798(6) 0.0728(5) 0.126(2) Uani d . 1 . .
    C C29 0.0204(3) 0.1594(4) 0.1728(5) 0.1141(17) Uani d . 1 . .
    H H29A 0.0310 0.0979 0.1926 0.137 Uiso calc R 1 . .
    C C30 -0.0652(4) 0.1206(4) -0.0041(5) 0.150(2) Uani d . 1 . .
    H H30A -0.0751 0.0645 0.0335 0.225 Uiso d R 1 . .
    H H30B -0.0290 0.1080 -0.0568 0.225 Uiso d R 1 . .
    H H30C -0.1164 0.1446 -0.0409 0.225 Uiso d R 1 . .
loop_
    _atom_site_aniso_label
    _atom_site_aniso_U_11
    _atom_site_aniso_U_22
    _atom_site_aniso_U_33
    _atom_site_aniso_U_12
    _atom_site_aniso_U_13
    _atom_site_aniso_U_23
    S 0.0992(8) 0.0908(9) 0.0966(8) -0.0007(7) 0.0129(6) 0.0017(7)
    N1 0.094(3) 0.108(3) 0.098(3) 0.001(3) 0.006(2) -0.003(3)
    O1 0.100(2) 0.117(3) 0.090(2) 0.0008(19) 0.0034(16) 0.002(2)
    C1 0.130(4) 0.115(4) 0.093(3) -0.009(3) 0.014(3) -0.019(3)
    O2 0.099(2) 0.106(3) 0.106(2) 0.014(2) 0.0213(16) -0.011(2)
    N2 0.096(3) 0.111(4) 0.094(3) 0.017(2) 0.001(2) -0.004(2)
    C2 0.099(3) 0.113(4) 0.085(3) -0.011(3) 0.007(2) -0.011(3)
    O3 0.123(2) 0.107(3) 0.097(2) 0.000(2) 0.0192(18) 0.020(2)
    N3 0.129(4) 0.115(4) 0.099(3) 0.005(3) 0.010(2) 0.013(3)
    C3 0.140(4) 0.122(5) 0.089(3) -0.032(4) -0.007(3) -0.022(3)
    O4 0.095(2) 0.108(3) 0.101(2) 0.004(2) 0.0117(16) 0.006(2)
    C4 0.098(3) 0.121(5) 0.115(4) -0.014(3) 0.023(3) -0.017(4)
    N4 0.107(3) 0.117(4) 0.099(3) -0.004(3) 0.014(2) -0.016(3)
    C5 0.097(4) 0.149(6) 0.116(4) 0.007(4) -0.004(3) -0.010(5)
    C6 0.112(4) 0.131(5) 0.079(3) 0.000(4) 0.014(3) -0.001(4)
    C7 0.097(3) 0.118(5) 0.118(4) -0.008(3) 0.020(3) -0.003(4)
    C8 0.100(4) 0.131(5) 0.091(3) 0.006(4) 0.013(3) 0.005(4)
    C9 0.101(3) 0.115(5) 0.086(3) -0.011(3) 0.002(2) -0.008(3)
    C10 0.099(3) 0.098(4) 0.085(3) -0.001(3) 0.006(2) 0.008(3)
    C11 0.100(3) 0.096(4) 0.097(3) -0.005(3) 0.029(3) -0.010(3)
    C12 0.117(4) 0.122(5) 0.145(4) 0.005(4) 0.007(3) -0.014(4)
    C13 0.136(5) 0.124(5) 0.135(5) 0.018(4) 0.036(4) 0.026(4)
    C14 0.126(4) 0.142(5) 0.132(4) 0.013(4) 0.020(3) 0.000(4)
    C15 0.138(4) 0.146(5) 0.126(4) 0.026(4) 0.041(3) 0.022(4)
    C16 0.145(5) 0.090(4) 0.093(3) 0.002(4) 0.004(3) 0.007(3)
    C17 0.122(4) 0.100(4) 0.109(3) -0.001(3) 0.017(3) 0.009(3)
    C18 0.146(4) 0.098(4) 0.128(4) 0.001(3) 0.036(3) -0.005(3)
    C19 0.142(5) 0.092(4) 0.128(4) -0.005(3) 0.035(4) -0.021(3)
    C20 0.192(6) 0.118(5) 0.169(6) -0.007(4) 0.010(5) 0.037(4)
    C21 0.102(3) 0.094(3) 0.080(3) 0.010(3) 0.005(2) 0.008(3)
    C22 0.083(3) 0.102(4) 0.090(3) 0.002(3) 0.009(2) 0.009(3)
    C23 0.107(4) 0.107(5) 0.105(4) -0.014(4) 0.015(3) -0.010(4)
    C24 0.098(4) 0.144(6) 0.104(4) -0.010(4) 0.015(3) 0.001(4)
    C25 0.106(4) 0.142(6) 0.118(4) -0.001(4) 0.016(3) -0.021(4)
    C26 0.113(4) 0.118(5) 0.154(5) -0.006(4) 0.023(4) 0.004(5)
    C27 0.117(4) 0.148(6) 0.125(5) -0.013(5) 0.020(4) -0.006(5)
    C28 0.115(5) 0.150(7) 0.115(5) -0.010(5) 0.021(4) -0.018(5)
    C29 0.102(4) 0.123(5) 0.115(4) -0.010(3) 0.008(3) -0.011(4)
    C30 0.142(5) 0.169(6) 0.143(5) -0.009(5) 0.035(4) 0.007(5)
_geom_special_details
;
All e.s.d.'s (except the e.s.d. in the dihedral angle between two l.s. planes)
are estimated using the full covariance matrix. The cell e.s.d.'s are taken
into account individually in the estimation of e.s.d.'s in distances, angles
and torsion angles; correlations between e.s.d.'s in cell parameters are only
used when they are defined by crystal symmetry. An approximate (isotropic)
treatment of cell e.s.d.'s is used for estimating e.s.d.'s involving l.s.
planes.
;
loop_
    _geom_bond_atom_site_label_1
    _geom_bond_atom_site_label_2
    _geom_bond_site_symmetry_2
    _geom_bond_distance
    _geom_bond_publ_flag
    S C21 . 1.655(4) ?
    S C10 . 1.777(5) ?
    N1 C8 . 1.246(6) ?
    N1 N2 . 1.427(5) ?
    O1 C9 . 1.384(5) ?
    O1 C8 . 1.427(5) ?
    C1 C2 . 1.556(6) ?
    C1 H1B . 0.9600 ?
    C1 H1C . 0.9600 ?
    C1 H1D . 0.9600 ?
    O2 C11 . 1.337(5) ?
    O2 C12 . 1.385(5) ?
    N2 C9 . 1.274(6) ?
    C2 C3 . 1.318(6) ?
    C2 C7 . 1.352(6) ?
    O3 C17 . 1.264(4) ?
    O3 C16 . 1.456(5) ?
    N3 C22 . 1.292(5) ?
    N3 N4 . 1.409(5) ?
    C3 C4 . 1.413(6) ?
    C3 H3B . 0.9300 ?
    O4 C22 . 1.300(5) ?
    O4 C23 . 1.394(6) ?
    C4 C5 . 1.472(7) ?
    C4 H4A . 0.9300 ?
    N4 C23 . 1.240(6) ?
    C5 C6 . 1.257(7) ?
    C5 H5A . 0.9300 ?
    C6 C7 . 1.387(6) ?
    C6 C8 . 1.410(7) ?
    C7 H7A . 0.9300 ?
    C9 C10 . 1.456(6) ?
    C10 C11 . 1.332(6) ?
    C11 C16 . 1.444(6) ?
    C12 C13 . 1.536(6) ?
    C12 H12A . 0.9700 ?
    C12 H12B . 0.9700 ?
    C13 C14 . 1.431(6) ?
    C13 H13A . 0.9700 ?
    C13 H13B . 0.9700 ?
    C14 C15 . 1.432(6) ?
    C14 H14A . 0.9700 ?
    C14 H14B . 0.9700 ?
    C15 H15A . 0.9600 ?
    C15 H15B . 0.9600 ?
    C15 H15C . 0.9600 ?
    C16 C21 . 1.350(6) ?
    C17 C18 . 1.486(6) ?
    C17 H17A . 0.9700 ?
    C17 H17B . 0.9700 ?
    C18 C19 . 1.426(6) ?
    C18 H18A . 0.9700 ?
    C18 H18B . 0.9700 ?
    C19 C20 . 1.574(6) ?
    C19 H19A . 0.9700 ?
    C19 H19B . 0.9700 ?
    C20 H20A . 0.9600 ?
    C20 H20B . 0.9600 ?
    C20 H20C . 0.9600 ?
    C21 C22 . 1.420(6) ?
    C23 C24 . 1.496(7) ?
    C24 C29 . 1.306(7) ?
    C24 C25 . 1.383(7) ?
    C25 C26 . 1.355(7) ?
    C25 H25A . 0.9300 ?
    C26 C27 . 1.386(7) ?
    C26 H26A . 0.9300 ?
    C27 C28 . 1.338(8) ?
    C27 H27A . 0.9300 ?
    C28 C29 . 1.366(7) ?
    C28 C30 . 1.383(7) ?
    C29 H29A . 0.9300 ?
    C30 H30A . 0.9600 ?
    C30 H30B . 0.9600 ?
    C30 H30C . 0.9600 ?
loop_
    _geom_angle_atom_site_label_1
    _geom_angle_atom_site_label_2
    _geom_angle_atom_site_label_3
    _geom_angle_site_symmetry_1
    _geom_angle_site_symmetry_3
    _geom_angle
    _geom_angle_publ_flag
    C21 S C10 . . 92.6(3) ?
    C8 N1 N2 . . 109.3(5) ?
    C9 O1 C8 . . 97.8(4) ?
    C2 C1 H1B . . 109.5 ?
    C2 C1 H1C . . 109.5 ?
    H1B C1 H1C . . 109.5 ?
    C2 C1 H1D . . 109.5 ?
    H1B C1 H1D . . 109.5 ?
    H1C C1 H1D . . 109.5 ?
    C11 O2 C12 . . 118.1(4) ?
    C9 N2 N1 . . 102.5(4) ?
    C3 C2 C7 . . 119.9(5) ?
    C3 C2 C1 . . 120.7(5) ?
    C7 C2 C1 . . 119.4(5) ?
    C17 O3 C16 . . 109.2(4) ?
    C22 N3 N4 . . 108.6(4) ?
    C2 C3 C4 . . 123.5(5) ?
    C2 C3 H3B . . 118.3 ?
    C4 C3 H3B . . 118.3 ?
    C22 O4 C23 . . 104.8(4) ?
    C3 C4 C5 . . 109.0(5) ?
    C3 C4 H4A . . 125.5 ?
    C5 C4 H4A . . 125.5 ?
    C23 N4 N3 . . 104.7(5) ?
    C6 C5 C4 . . 130.3(6) ?
    C6 C5 H5A . . 114.8 ?
    C4 C5 H5A . . 114.8 ?
    C5 C6 C7 . . 113.7(6) ?
    C5 C6 C8 . . 127.1(6) ?
    C7 C6 C8 . . 119.2(6) ?
    C2 C7 C6 . . 123.4(6) ?
    C2 C7 H7A . . 118.3 ?
    C6 C7 H7A . . 118.3 ?
    N1 C8 C6 . . 131.1(6) ?
    N1 C8 O1 . . 112.6(5) ?
    C6 C8 O1 . . 115.8(6) ?
    N2 C9 O1 . . 117.4(4) ?
    N2 C9 C10 . . 124.7(5) ?
    O1 C9 C10 . . 117.9(5) ?
    C11 C10 C9 . . 132.5(5) ?
    C11 C10 S . . 109.5(4) ?
    C9 C10 S . . 117.9(4) ?
    C10 C11 O2 . . 122.4(5) ?
    C10 C11 C16 . . 111.6(5) ?
    O2 C11 C16 . . 125.2(5) ?
    O2 C12 C13 . . 106.1(5) ?
    O2 C12 H12A . . 110.5 ?
    C13 C12 H12A . . 110.5 ?
    O2 C12 H12B . . 110.5 ?
    C13 C12 H12B . . 110.5 ?
    H12A C12 H12B . . 108.7 ?
    C14 C13 C12 . . 105.6(5) ?
    C14 C13 H13A . . 110.6 ?
    C12 C13 H13A . . 110.6 ?
    C14 C13 H13B . . 110.6 ?
    C12 C13 H13B . . 110.6 ?
    H13A C13 H13B . . 108.7 ?
    C13 C14 C15 . . 128.9(6) ?
    C13 C14 H14A . . 105.1 ?
    C15 C14 H14A . . 105.1 ?
    C13 C14 H14B . . 105.1 ?
    C15 C14 H14B . . 105.1 ?
    H14A C14 H14B . . 105.9 ?
    C14 C15 H15A . . 109.5 ?
    C14 C15 H15B . . 109.5 ?
    H15A C15 H15B . . 109.5 ?
    C14 C15 H15C . . 109.5 ?
    H15A C15 H15C . . 109.5 ?
    H15B C15 H15C . . 109.5 ?
    C21 C16 C11 . . 113.1(5) ?
    C21 C16 O3 . . 125.0(5) ?
    C11 C16 O3 . . 118.5(5) ?
    O3 C17 C18 . . 114.7(4) ?
    O3 C17 H17A . . 108.6 ?
    C18 C17 H17A . . 108.6 ?
    O3 C17 H17B . . 108.6 ?
    C18 C17 H17B . . 108.6 ?
    H17A C17 H17B . . 107.6 ?
    C19 C18 C17 . . 120.5(5) ?
    C19 C18 H18A . . 107.2 ?
    C17 C18 H18A . . 107.2 ?
    C19 C18 H18B . . 107.2 ?
    C17 C18 H18B . . 107.2 ?
    H18A C18 H18B . . 106.8 ?
    C18 C19 C20 . . 110.3(5) ?
    C18 C19 H19A . . 109.6 ?
    C20 C19 H19A . . 109.6 ?
    C18 C19 H19B . . 109.6 ?
    C20 C19 H19B . . 109.6 ?
    H19A C19 H19B . . 108.1 ?
    C19 C20 H20A . . 109.5 ?
    C19 C20 H20B . . 109.5 ?
    H20A C20 H20B . . 109.5 ?
    C19 C20 H20C . . 109.5 ?
    H20A C20 H20C . . 109.5 ?
    H20B C20 H20C . . 109.5 ?
    C16 C21 C22 . . 123.6(5) ?
    C16 C21 S . . 111.6(4) ?
    C22 C21 S . . 124.5(4) ?
    N3 C22 O4 . . 109.7(5) ?
    N3 C22 C21 . . 123.1(5) ?
    O4 C22 C21 . . 127.0(5) ?
    N4 C23 O4 . . 112.0(5) ?
    N4 C23 C24 . . 132.7(6) ?
    O4 C23 C24 . . 115.3(6) ?
    C29 C24 C25 . . 117.2(6) ?
    C29 C24 C23 . . 117.6(7) ?
    C25 C24 C23 . . 125.2(6) ?
    C26 C25 C24 . . 123.1(6) ?
    C26 C25 H25A . . 118.4 ?
    C24 C25 H25A . . 118.4 ?
    C25 C26 C27 . . 118.6(7) ?
    C25 C26 H26A . . 120.7 ?
    C27 C26 H26A . . 120.7 ?
    C28 C27 C26 . . 116.6(7) ?
    C28 C27 H27A . . 121.7 ?
    C26 C27 H27A . . 121.7 ?
    C27 C28 C29 . . 123.7(7) ?
    C27 C28 C30 . . 106.0(7) ?
    C29 C28 C30 . . 129.1(8) ?
    C24 C29 C28 . . 120.5(7) ?
    C24 C29 H29A . . 119.7 ?
    C28 C29 H29A . . 119.7 ?
    C28 C30 H30A . . 107.0 ?
    C28 C30 H30B . . 106.6 ?
    H30A C30 H30B . . 109.5 ?
    C28 C30 H30C . . 114.7 ?
    H30A C30 H30C . . 109.5 ?
    H30B C30 H30C . . 109.5 ?
loop_
    _geom_torsion_atom_site_label_1
    _geom_torsion_atom_site_label_2
    _geom_torsion_atom_site_label_3
    _geom_torsion_atom_site_label_4
    _geom_torsion_site_symmetry_1
    _geom_torsion_site_symmetry_2
    _geom_torsion_site_symmetry_3
    _geom_torsion_site_symmetry_4
    _geom_torsion
    _geom_torsion_publ_flag
    C8 N1 N2 C9 . . . . 5.5(6) ?
    C7 C2 C3 C4 . . . . 1.6(9) ?
    C1 C2 C3 C4 . . . . -178.1(4) ?
    C2 C3 C4 C5 . . . . 1.9(7) ?
    C22 N3 N4 C23 . . . . -2.9(6) ?
    C3 C4 C5 C6 . . . . -3.9(9) ?
    C4 C5 C6 C7 . . . . 1.8(10) ?
    C4 C5 C6 C8 . . . . -178.8(5) ?
    C3 C2 C7 C6 . . . . -4.2(8) ?
    C1 C2 C7 C6 . . . . 175.5(4) ?
    C5 C6 C7 C2 . . . . 2.5(8) ?
    C8 C6 C7 C2 . . . . -177.0(5) ?
    N2 N1 C8 C6 . . . . -177.4(5) ?
    N2 N1 C8 O1 . . . . -6.6(6) ?
    C5 C6 C8 N1 . . . . 168.7(6) ?
    C7 C6 C8 N1 . . . . -11.9(9) ?
    C5 C6 C8 O1 . . . . -1.8(9) ?
    C7 C6 C8 O1 . . . . 177.6(4) ?
    C9 O1 C8 N1 . . . . 4.7(5) ?
    C9 O1 C8 C6 . . . . 177.0(4) ?
    N1 N2 C9 O1 . . . . -2.5(6) ?
    N1 N2 C9 C10 . . . . 179.4(4) ?
    C8 O1 C9 N2 . . . . -0.9(5) ?
    C8 O1 C9 C10 . . . . 177.2(4) ?
    N2 C9 C10 C11 . . . . -176.1(5) ?
    O1 C9 C10 C11 . . . . 5.9(8) ?
    N2 C9 C10 S . . . . 8.1(7) ?
    O1 C9 C10 S . . . . -169.9(3) ?
    C21 S C10 C11 . . . . 2.7(4) ?
    C21 S C10 C9 . . . . 179.4(4) ?
    C9 C10 C11 O2 . . . . 4.4(8) ?
    S C10 C11 O2 . . . . -179.6(3) ?
    C9 C10 C11 C16 . . . . 174.3(5) ?
    S C10 C11 C16 . . . . -9.7(5) ?
    C12 O2 C11 C10 . . . . -116.6(5) ?
    C12 O2 C11 C16 . . . . 74.9(6) ?
    C11 O2 C12 C13 . . . . -170.5(4) ?
    O2 C12 C13 C14 . . . . -90.1(5) ?
    C12 C13 C14 C15 . . . . -173.2(6) ?
    C10 C11 C16 C21 . . . . 14.5(6) ?
    O2 C11 C16 C21 . . . . -176.0(4) ?
    C10 C11 C16 O3 . . . . 174.7(4) ?
    O2 C11 C16 O3 . . . . -15.8(7) ?
    C17 O3 C16 C21 . . . . -108.3(6) ?
    C17 O3 C16 C11 . . . . 94.0(5) ?
    C16 O3 C17 C18 . . . . 161.7(4) ?
    O3 C17 C18 C19 . . . . -174.0(5) ?
    C17 C18 C19 C20 . . . . 174.6(4) ?
    C11 C16 C21 C22 . . . . 174.4(4) ?
    O3 C16 C21 C22 . . . . 15.8(8) ?
    C11 C16 C21 S . . . . -12.2(6) ?
    O3 C16 C21 S . . . . -170.9(4) ?
    C10 S C21 C16 . . . . 5.6(4) ?
    C10 S C21 C22 . . . . 178.9(4) ?
    N4 N3 C22 O4 . . . . 4.3(5) ?
    N4 N3 C22 C21 . . . . 179.2(4) ?
    C23 O4 C22 N3 . . . . -3.9(5) ?
    C23 O4 C22 C21 . . . . -178.5(4) ?
    C16 C21 C22 N3 . . . . 170.8(5) ?
    S C21 C22 N3 . . . . -1.6(7) ?
    C16 C21 C22 O4 . . . . -15.3(8) ?
    S C21 C22 O4 . . . . 172.3(3) ?
    N3 N4 C23 O4 . . . . 0.4(6) ?
    N3 N4 C23 C24 . . . . -178.7(5) ?
    C22 O4 C23 N4 . . . . 2.1(6) ?
    C22 O4 C23 C24 . . . . -178.6(4) ?
    N4 C23 C24 C29 . . . . -4.4(9) ?
    O4 C23 C24 C29 . . . . 176.6(4) ?
    N4 C23 C24 C25 . . . . 175.6(6) ?
    O4 C23 C24 C25 . . . . -3.4(8) ?
    C29 C24 C25 C26 . . . . -0.9(8) ?
    C23 C24 C25 C26 . . . . 179.1(5) ?
    C24 C25 C26 C27 . . . . -0.4(8) ?
    C25 C26 C27 C28 . . . . -0.9(8) ?
    C26 C27 C28 C29 . . . . 3.6(9) ?
    C26 C27 C28 C30 . . . . 172.3(5) ?
    C25 C24 C29 C28 . . . . 3.5(8) ?
    C23 C24 C29 C28 . . . . -176.5(5) ?
    C27 C28 C29 C24 . . . . -5.2(9) ?
    C30 C28 C29 C24 . . . . -171.1(6) ?
