# Supplementary material for: 2-{3,4-Dibut­oxy-5-[5-(3-methyl­phen­yl)-1,3,4-oxadiazol-2-yl]thio­phen-2-yl}-5-(3-methyl­phen­yl)-1,3,4-oxadiazole
Source: Acta Crystallogr Sect E Struct Rep Online. 2009 Feb 28;65(Pt 3):o622. doi: 10.1107/S1600536809006539 (PMC2968503; doi:10.1107/S1600536809006539)
Supplement: Supplementary file 2 [file e-65-0o622-Isup2.hkl]

# 
# h,k,l, Fc-squared, Fo-squared, sigma(Fo-squared) and status flag 
# 
data_I
_shelx_title '    L in P2(1)/c' 
_shelx_refln_list_code          4 
_shelx_F_calc_maximum      352.11 
_exptl_crystal_F_000      1152.00 
_reflns_d_resolution_high  0.8318 
 
loop_ 
 _symmetry_equiv_pos_as_xyz 
 'x, y, z' 
 '-x, y+1/2, -z+1/2' 
 '-x, -y, -z' 
 'x, -y-1/2, z-1/2' 
 
_cell_length_a    16.4210 
_cell_length_b    14.4320 
_cell_length_c    12.3380 
_cell_angle_alpha  90.000 
_cell_angle_beta   98.360 
_cell_angle_gamma  90.000 
 
_shelx_F_squared_multiplier     1.000 
 
loop_ 
 _refln_index_h 
 _refln_index_k 
 _refln_index_l 
 _refln_F_squared_calc 
 _refln_F_squared_meas 
 _refln_F_squared_sigma 
 _refln_observed_status 
   1   0   0      287.70      269.30      3.55 o 
   2   0   0     9336.34     9053.50    120.99 o 
   3   0   0        6.55        5.86      5.09 o 
   5   0   0      106.15       54.61     24.31 o 
   6   0   0      316.36      342.52      5.61 o 
   7   0   0      386.80      387.25     14.77 o 
   8   0   0      948.68      897.38     22.83 o 
   9   0   0      534.62      552.96      7.56 o 
  10   0   0       74.04       65.44     10.79 o 
  11   0   0       91.23       74.79     10.46 o 
  12   0   0       67.34       80.98     14.40 o 
  13   0   0      448.96      521.84     11.13 o 
  14   0   0        1.42        8.59      9.06 o 
  15   0   0        0.78        7.24      7.63 o 
  16   0   0        0.71       13.31      5.32 o 
  17   0   0        0.03        0.73      3.39 o 
  18   0   0        3.74        3.50      1.84 o 
  19   0   0        1.24        0.69      0.69 o 
   1   1   0    34869.27    34352.03    200.73 o 
   2   1   0      264.91      260.26      7.46 o 
   3   1   0      686.14      673.20     13.69 o 
   4   1   0     2400.56     2249.12     16.77 o 
   5   1   0     1013.96      952.86     15.64 o 
   6   1   0       16.93       19.42      6.55 o 
   7   1   0     3345.14     3386.66     35.19 o 
   8   1   0      501.75      504.22     15.42 o 
   9   1   0      605.29      691.86     13.70 o 
  10   1   0       48.30       24.93     14.59 o 
  11   1   0        5.58        9.72      9.72 o 
  12   1   0      223.17      212.05     16.01 o 
  13   1   0       12.43        5.85     11.67 o 
  14   1   0       65.46       50.44     12.23 o 
  15   1   0        0.01        8.54      8.54 o 
  16   1   0        3.05        7.15      7.15 o 
  17   1   0        1.85        1.57      4.34 o 
  18   1   0        1.21        1.28      2.15 o 
  19   1   0        0.06        1.30      0.70 o 
   0   2   0     5178.02     5341.23     29.00 o 
   2   2   0      322.43      356.57      6.06 o 
   3   2   0    21378.72    20371.78    194.30 o 
   4   2   0     5521.61     5587.09     34.24 o 
   5   2   0       40.71       55.52      5.74 o 
   6   2   0        4.41        1.54      8.49 o 
   7   2   0      739.13      720.13      6.28 o 
   8   2   0      539.23      517.55     18.73 o 
   9   2   0      111.83      110.59     11.57 o 
  10   2   0      350.42      343.78     19.19 o 
  11   2   0       10.26       17.61     11.01 o 
  12   2   0        9.20        2.10     10.51 o 
  13   2   0       46.10       50.30     12.07 o 
  14   2   0      115.06      141.77     14.01 o 
  15   2   0       15.81        3.36      9.26 o 
  16   2   0        1.86        3.69      6.78 o 
  17   2   0        1.57        4.18      4.18 o 
  18   2   0        1.45        2.29      2.29 o 
  19   2   0        4.63        1.27      0.74 o 
   1   3   0     5340.36     4992.62     32.15 o 
   2   3   0     1593.21     1460.57     15.33 o 
   3   3   0       62.10       57.31      5.51 o 
   4   3   0      986.57      918.92     12.72 o 
   5   3   0     2484.98     2416.15     26.38 o 
   6   3   0       28.07       17.83      7.00 o 
   7   3   0      481.44      493.67     16.38 o 
   8   3   0       14.44        0.69     10.54 o 
   9   3   0      188.69      200.44     15.79 o 
  10   3   0       44.91       55.48     10.13 o 
  11   3   0       26.45       35.06     10.45 o 
  12   3   0        0.18        2.14     12.82 o 
  13   3   0        5.63        2.10     12.23 o 
  14   3   0        9.73       13.88     11.16 o 
  15   3   0        3.07        5.09      8.65 o 
  16   3   0        7.18        7.02      7.02 o 
  17   3   0        0.02        1.64      4.66 o 
  18   3   0        1.69        0.00      2.01 o 
  19   3   0        0.02        0.23      0.52 o 
   0   4   0      988.28      974.74     18.60 o 
   1   4   0       34.67       32.12      7.52 o 
   2   4   0     5647.43     5737.38     38.42 o 
   3   4   0        2.89        0.14      5.63 o 
   4   4   0       53.14       36.89      7.34 o 
   5   4   0       12.76        6.55     12.61 o 
   6   4   0      684.15      720.99     20.93 o 
   7   4   0        0.40        4.06     10.14 o 
   8   4   0        2.21        8.41      8.41 o 
   9   4   0      130.34      107.68     21.89 o 
  10   4   0        6.38       11.49     11.49 o 
  11   4   0       46.31       15.10     10.58 o 
  12   4   0        8.28       12.86     12.86 o 
  13   4   0       82.86       90.61     15.98 o 
  14   4   0        6.49        0.00     11.74 o 
  15   4   0        2.10        0.00      8.74 o 
  16   4   0       22.49       30.26      6.48 o 
  17   4   0       11.61        4.44      3.67 o 
  18   4   0        0.61        1.97      1.97 o 
   1   5   0      924.15      888.31     19.76 o 
   2   5   0        0.89        5.35      6.56 o 
   3   5   0      392.52      394.57     16.44 o 
   4   5   0       23.87       18.60      6.74 o 
   5   5   0      232.71      243.87     10.22 o 
   6   5   0       13.51        9.01      9.01 o 
   7   5   0      567.46      572.91     18.16 o 
   8   5   0      422.16      409.81     16.99 o 
   9   5   0       69.62       62.70     12.16 o 
  10   5   0      278.25      284.19     14.87 o 
  11   5   0       17.91        0.00     15.16 o 
  12   5   0      149.78      151.89     14.80 o 
  13   5   0       17.68       12.40     12.40 o 
  14   5   0       14.34       33.16     11.14 o 
  15   5   0        5.84        6.69      9.21 o 
  16   5   0        5.79       23.25      6.36 o 
  17   5   0        7.38        9.62      3.41 o 
  18   5   0        2.31        0.24      1.29 o 
   0   6   0     2236.99     2183.78      9.76 o 
   1   6   0     1968.76     1872.77     24.16 o 
   2   6   0       10.43       16.87      9.99 o 
   3   6   0     2476.17     2382.63     33.33 o 
   4   6   0      491.67      463.90     13.79 o 
   5   6   0       31.79       15.48     18.54 o 
   6   6   0       75.36       64.32     16.04 o 
   7   6   0      974.17     1118.70     21.07 o 
   8   6   0       73.18      107.11     18.72 o 
   9   6   0       30.69       14.33     14.34 o 
  10   6   0      376.02      439.60     22.72 o 
  11   6   0       39.23        7.16     16.58 o 
  12   6   0       10.94       16.20     12.97 o 
  13   6   0       11.89        6.43     14.00 o 
  14   6   0       17.26        7.38      9.46 o 
  15   6   0       34.10       25.70      7.09 o 
  16   6   0       11.21        4.76      5.70 o 
  17   6   0        0.18        2.93      2.93 o 
  18   6   0        0.21        3.05      0.81 o 
   1   7   0     1289.71     1375.31     40.58 o 
   2   7   0        0.02       24.69     11.52 o 
   3   7   0       65.48       42.30     16.50 o 
   4   7   0      467.89      428.53     29.11 o 
   5   7   0        3.61       11.54     13.10 o 
   6   7   0       22.62       21.35     15.26 o 
   7   7   0      692.30      661.45     27.51 o 
   8   7   0       50.60       57.85     12.76 o 
   9   7   0      238.94      222.76     19.82 o 
  10   7   0       17.20       27.47     12.93 o 
  11   7   0        0.17       15.49     15.49 o 
  12   7   0       15.57       14.53     14.53 o 
  13   7   0        2.62        6.11      9.57 o 
  14   7   0        7.25       11.88      7.44 o 
  15   7   0        0.01        6.39      6.39 o 
  16   7   0        0.00        4.32      4.32 o 
  17   7   0        3.07        1.91      1.91 o 
   0   8   0      373.60      363.84     23.29 o 
   1   8   0        9.57       12.51     15.48 o 
   2   8   0      577.94      625.51     30.57 o 
   3   8   0       55.63       27.86     17.73 o 
   4   8   0      304.32      276.03     22.49 o 
   5   8   0       50.17        6.04     18.11 o 
   6   8   0      203.96      172.19     21.31 o 
   7   8   0       80.63      131.73     21.22 o 
   8   8   0       18.48       15.03     18.80 o 
   9   8   0       89.61       90.71     20.00 o 
  10   8   0       43.26       17.86     17.86 o 
  11   8   0        1.02        9.93     13.13 o 
  12   8   0        7.31       40.92     11.85 o 
  13   8   0        0.17        1.86     10.21 o 
  14   8   0        1.04       11.59      7.46 o 
  15   8   0        2.99        5.45      5.45 o 
  16   8   0        0.96        0.53      2.65 o 
  17   8   0        0.81        1.05      1.05 o 
   1   9   0        0.58       34.29     16.81 o 
   2   9   0      102.17       77.09     19.28 o 
   3   9   0        1.40       18.39     18.39 o 
   4   9   0      182.98      220.90     18.95 o 
   5   9   0       25.43       25.73     18.93 o 
   6   9   0        3.26        7.01     21.00 o 
   7   9   0        1.51       18.83     18.83 o 
   8   9   0       10.48       53.98     20.31 o 
   9   9   0       22.51       12.81     17.08 o 
  10   9   0        9.86       28.53     16.88 o 
  11   9   0       12.78       19.29     14.57 o 
  12   9   0       18.73       44.64     11.49 o 
  13   9   0        2.12        3.23      9.56 o 
  14   9   0        0.92        6.15      6.15 o 
  15   9   0        1.63        3.34      3.34 o 
  16   9   0        0.21        2.12      1.34 o 
   0  10   0      119.49      105.36     19.03 o 
   1  10   0       26.93       24.02     18.98 o 
   2  10   0       53.44       21.15     21.15 o 
   3  10   0       24.53       27.84     24.94 o 
   4  10   0       36.20       24.85     24.85 o 
   5  10   0       69.81       69.50     28.24 o 
   6  10   0       54.64       12.80     24.96 o 
   7  10   0       10.14        0.00     23.20 o 
   8  10   0       12.82       11.30     17.76 o 
   9  10   0       14.90       19.83     19.83 o 
  10  10   0        0.37       17.49     17.49 o 
  11  10   0       16.36       14.51     15.39 o 
  12  10   0       14.85        3.69     12.32 o 
  13  10   0        0.61       10.73      7.39 o 
  14  10   0        0.22        4.99      4.57 o 
  15  10   0        2.91        0.40      2.10 o 
   1  11   0       40.77       65.31     24.24 o 
   2  11   0        0.20       28.45     28.45 o 
   3  11   0       22.86       26.60     26.60 o 
   4  11   0       59.08       72.92     28.87 o 
   5  11   0       74.31       91.65     33.44 o 
   6  11   0       66.01       30.12     30.12 o 
   7  11   0       45.69       73.09     26.15 o 
   8  11   0        0.72        0.08     19.83 o 
   9  11   0       13.08        6.69     20.50 o 
  10  11   0        0.10        0.00     17.04 o 
  11  11   0        4.02        2.17     13.53 o 
  12  11   0        1.97       18.10      9.13 o 
  13  11   0        5.03        0.00      5.28 o 
  14  11   0        3.81        1.92      2.70 o 
  15  11   0        1.94        1.65      0.84 o 
   0  12   0        0.03       22.79     19.46 o 
   1  12   0        7.73       21.23     24.96 o 
   2  12   0       22.58        9.49     28.52 o 
   3  12   0      130.75      186.41     30.49 o 
   4  12   0       14.85       34.65     34.65 o 
   5  12   0        2.71       49.09     32.95 o 
   6  12   0      165.06      134.31     29.32 o 
   7  12   0        6.30       12.71     25.94 o 
   8  12   0       42.91        0.00     22.75 o 
   9  12   0        1.25       18.54     18.54 o 
  10  12   0        0.36       15.40     15.40 o 
  11  12   0       20.30       25.63      9.56 o 
  12  12   0       23.77       25.97      5.74 o 
  13  12   0        2.41        2.63      2.21 o 
  14  12   0        0.17        0.98      0.98 o 
   1  13   0       15.65        7.95     22.75 o 
   2  13   0       36.55       28.80     28.80 o 
   3  13   0        0.79       26.95     26.95 o 
   4  13   0       65.94       18.41     24.34 o 
   5  13   0       27.90        8.94     25.68 o 
   6  13   0        1.22        0.16     20.87 o 
   7  13   0        1.08       20.90     20.90 o 
   8  13   0        0.34       17.51     17.51 o 
   9  13   0        4.41       12.65     12.65 o 
  10  13   0       10.77        3.10      9.50 o 
  11  13   0        1.58        5.54      5.54 o 
  12  13   0        0.02        0.98      2.77 o 
   0  14   0        6.59        8.80     13.03 o 
   1  14   0        3.83        6.77     18.29 o 
   2  14   0       24.77       20.28     20.28 o 
   3  14   0       15.76       20.94     20.94 o 
   4  14   0        0.72       18.74     20.47 o 
   5  14   0        7.78        8.19     16.42 o 
   6  14   0       17.75       18.67     17.97 o 
   7  14   0        4.37       18.04     14.15 o 
   8  14   0        4.71       15.59      9.44 o 
   9  14   0        0.37        0.53      6.00 o 
  10  14   0        0.11        4.89      3.70 o 
  11  14   0        0.01        2.31      1.90 o 
   1  15   0        8.93       13.67     10.89 o 
   2  15   0        0.01       14.70     14.70 o 
   3  15   0        9.33        4.97     13.56 o 
   4  15   0        1.73        7.38     12.13 o 
   5  15   0        7.73       11.37     10.48 o 
   6  15   0        0.29        5.70      9.87 o 
   7  15   0        4.57        1.41      7.29 o 
   8  15   0        5.59        4.83      4.83 o 
   9  15   0        0.79        2.76      2.76 o 
   0  16   0       21.74       27.08      4.74 o 
   1  16   0        1.64        9.79      5.70 o 
   2  16   0        5.16        6.54      7.44 o 
   3  16   0        0.29        0.53      5.27 o 
   4  16   0       19.18       23.43      5.79 o 
   5  16   0        1.90        5.46      5.46 o 
   6  16   0        5.06        0.00      3.64 o 
   7  16   0        3.39        0.90      2.32 o 
   1  17   0        5.15        1.80      1.80 o 
   2  17   0        0.01        1.15      1.80 o 
   3  17   0        3.95        2.22      2.22 o 
 -19   1   1        0.04        1.24      0.60 o 
 -18   1   1        3.31        0.39      1.63 o 
 -17   1   1       11.10        4.15      4.24 o 
 -16   1   1        2.71        6.13      6.13 o 
 -15   1   1       44.31       35.26      8.49 o 
 -14   1   1        4.64       10.39     10.39 o 
 -13   1   1       17.92       16.06     10.81 o 
 -12   1   1        0.10        0.74     10.33 o 
 -11   1   1       55.30       46.99     11.23 o 
 -10   1   1       33.51       21.93     14.73 o 
  -9   1   1       68.80       66.93     11.53 o 
  -8   1   1      162.11      167.60     12.25 o 
  -7   1   1     1759.60     1774.06     26.10 o 
  -6   1   1      123.52      133.69     12.24 o 
  -5   1   1      918.61      923.55     17.68 o 
  -4   1   1    34256.34    33909.79    309.87 o 
  -3   1   1     5479.84     5526.53     30.69 o 
  -2   1   1     2475.86     2461.12     19.53 o 
  -1   1   1    11294.35    10990.25     98.07 o 
   0   1   1        2.71       13.25     19.81 o 
   1   1   1      125.02      108.61      2.51 o 
   2   1   1     1397.40     1338.08     16.80 o 
   3   1   1       34.98       42.45      4.07 o 
   4   1   1       51.35       47.30      4.23 o 
   5   1   1       92.52       83.54      7.49 o 
   6   1   1       11.61        5.00      5.00 o 
   7   1   1      249.76      257.25      9.69 o 
   8   1   1      127.12      145.21      8.25 o 
   9   1   1        1.87       10.35      8.26 o 
  10   1   1       40.18       10.54     10.54 o 
  11   1   1      176.85      175.62     17.02 o 
  12   1   1        8.69       15.83     11.52 o 
  13   1   1       69.70       64.29     11.85 o 
  14   1   1       19.51        8.95      8.95 o 
  15   1   1        0.01        6.12      7.87 o 
  16   1   1       12.21        4.47      6.32 o 
  17   1   1        0.24        4.24      4.24 o 
  18   1   1        3.65        0.00      1.72 o 
  19   1   1        1.66        0.12      0.58 o 
 -19   2   1        0.23        1.35      0.64 o 
 -18   2   1        1.33        0.35      1.92 o 
 -17   2   1        1.10        2.35      3.10 o 
 -16   2   1       12.16       11.43      5.22 o 
 -15   2   1        1.88       19.64      7.83 o 
 -14   2   1        0.09        0.59      9.85 o 
 -13   2   1        4.65        9.96      9.96 o 
 -12   2   1       22.25       10.09     10.09 o 
 -11   2   1       16.24        7.72     11.02 o 
 -10   2   1        5.93       10.81     10.81 o 
  -9   2   1      130.15      132.62      9.45 o 
  -8   2   1        1.22        2.69      9.43 o 
  -7   2   1      354.54      341.04     13.90 o 
  -6   2   1       51.61       54.80      6.42 o 
  -5   2   1     1544.54     1407.96     35.57 o 
  -4   2   1     1387.54     1324.36     23.63 o 
  -3   2   1    16936.86    15822.98     45.25 o 
  -2   2   1     3121.83     3066.01     24.66 o 
  -1   2   1     2586.45     2483.98     13.19 o 
   0   2   1     1260.77     1252.22     17.75 o 
   1   2   1       93.51       84.28      5.94 o 
   2   2   1        2.71        2.09      4.93 o 
   3   2   1    12995.12    12601.64     33.33 o 
   4   2   1     1028.61      976.21      9.39 o 
   5   2   1      794.43      789.49     12.75 o 
   6   2   1      389.94      403.99     12.47 o 
   7   2   1       32.24       25.88      6.37 o 
   8   2   1       40.12       55.67     10.42 o 
   9   2   1       19.49       14.70      8.56 o 
  10   2   1      174.66      194.16     14.52 o 
  11   2   1      133.70      162.86     16.60 o 
  12   2   1       70.35       45.68     16.86 o 
  13   2   1       11.26        0.00     10.69 o 
  14   2   1       10.56        0.00      9.77 o 
  15   2   1        5.15        9.52      7.34 o 
  16   2   1        2.16        1.24      5.98 o 
  17   2   1        6.47        5.18      3.77 o 
  18   2   1        0.00        4.28      1.79 o 
  19   2   1        0.00        0.11      0.55 o 
 -19   3   1        0.00        0.82      0.42 o 
 -18   3   1        0.09        1.26      1.43 o 
 -17   3   1        4.86        7.67      3.31 o 
 -16   3   1        0.12        5.64      5.64 o 
 -15   3   1        1.20       18.27      7.16 o 
 -14   3   1       56.97       36.39     11.08 o 
 -13   3   1        4.99        3.85      9.28 o 
 -12   3   1        1.58        2.47     14.23 o 
 -11   3   1       43.93        4.38     14.59 o 
 -10   3   1        9.14       16.90     12.21 o 
  -9   3   1       69.37       56.16     13.79 o 
  -8   3   1       83.67      105.52      9.64 o 
  -7   3   1       21.34       35.00      9.08 o 
  -6   3   1       28.93       47.55      8.47 o 
  -5   3   1        6.40        1.96      7.06 o 
  -4   3   1     1066.09     1094.29     22.67 o 
  -3   3   1       19.05       27.26      6.42 o 
  -2   3   1     3211.68     3234.57     28.82 o 
  -1   3   1     7261.43     6857.20     38.21 o 
   0   3   1    10284.89     6107.90   7041.19 o 
   1   3   1     2786.63     2782.91     19.78 o 
   2   3   1     2188.16     2014.95     17.09 o 
   3   3   1       62.87       64.25      3.90 o 
   4   3   1       10.30       10.53      5.03 o 
   5   3   1        0.50        8.37      7.41 o 
   6   3   1      255.89      245.26     16.29 o 
   7   3   1        0.03       17.39      6.83 o 
   8   3   1       30.15       26.65     12.90 o 
   9   3   1      451.92      458.20     21.97 o 
  10   3   1      320.45      324.23     17.63 o 
  11   3   1        7.53       32.30     11.14 o 
  12   3   1       92.49       90.74     11.98 o 
  13   3   1       31.86       29.33     12.67 o 
  14   3   1        1.89        1.80     10.09 o 
  15   3   1        0.23       16.02      7.33 o 
  16   3   1       11.16        8.28      5.20 o 
  17   3   1        3.27        4.47      4.47 o 
  18   3   1        0.03        1.96      1.96 o 
 -19   4   1        2.89        1.60      0.31 o 
 -18   4   1        2.00        1.67      1.67 o 
 -17   4   1        3.56        3.43      3.43 o 
 -16   4   1        0.90        3.97      4.62 o 
 -15   4   1       49.99       32.39      8.39 o 
 -14   4   1        2.22       10.15     10.15 o 
 -13   4   1      349.75      400.56     19.90 o 
 -12   4   1       20.17       14.50     14.50 o 
 -11   4   1      226.30      269.39     19.53 o 
 -10   4   1        6.75        2.17     10.93 o 
  -9   4   1       41.42       25.39     11.78 o 
  -8   4   1       70.41       62.08     13.29 o 
  -7   4   1      724.86      714.07     20.43 o 
  -6   4   1      925.96     1019.92     19.13 o 
  -5   4   1       18.76       11.26     10.84 o 
  -4   4   1     3928.84     3986.95     35.00 o 
  -3   4   1     1048.27     1072.04     15.12 o 
  -2   4   1     4685.90     4374.65     36.89 o 
  -1   4   1     1500.46     1528.81     21.85 o 
   0   4   1     1394.21     1382.94     12.97 o 
   1   4   1     1237.85     1166.99     16.95 o 
   2   4   1     1094.25     1129.12     11.97 o 
   3   4   1      194.95      220.09      4.70 o 
   4   4   1       66.56       82.06      6.42 o 
   5   4   1       17.76       17.82      4.76 o 
   6   4   1        0.03        4.56      6.83 o 
   7   4   1      350.64      385.36      7.18 o 
   8   4   1      793.63      769.77     27.23 o 
   9   4   1      980.30      973.76     24.44 o 
  10   4   1      137.63      133.38     16.15 o 
  11   4   1       37.14       13.04     13.04 o 
  12   4   1       48.84       63.72     15.75 o 
  13   4   1        6.95       27.77     11.59 o 
  14   4   1       26.70       31.62     11.12 o 
  15   4   1       25.87       10.06     10.06 o 
  16   4   1        2.66        3.37      6.25 o 
  17   4   1        9.57        2.65      3.45 o 
  18   4   1        1.48        1.59      1.59 o 
 -18   5   1        2.02        1.01      1.01 o 
 -17   5   1        3.55        2.56      2.50 o 
 -16   5   1       24.49        9.29      4.76 o 
 -15   5   1        6.77       15.19      7.01 o 
 -14   5   1       66.64       63.66     11.92 o 
 -13   5   1        1.17        8.68     14.90 o 
 -12   5   1      478.82      403.79     25.94 o 
 -11   5   1      109.35       81.58     15.89 o 
 -10   5   1        9.24       20.08     14.48 o 
  -9   5   1      139.65      123.57     26.44 o 
  -8   5   1       21.08       13.43     13.43 o 
  -7   5   1      780.29      878.97     29.61 o 
  -6   5   1       99.37      109.74     12.02 o 
  -5   5   1       15.35       14.71     14.39 o 
  -4   5   1       67.64       65.08     12.88 o 
  -3   5   1      215.71      214.19     12.30 o 
  -2   5   1      504.39      539.46      8.11 o 
  -1   5   1      232.97      262.92      9.09 o 
   0   5   1       38.80       39.91      4.61 o 
   1   5   1      522.51      500.26     15.58 o 
   2   5   1       47.41       57.44      9.49 o 
   3   5   1      967.01      956.75     19.45 o 
   4   5   1      389.09      398.46     19.17 o 
   5   5   1      230.41      219.69     11.08 o 
   6   5   1      532.46      550.97     16.75 o 
   7   5   1     1560.56     1557.13     32.10 o 
   8   5   1     1261.62     1162.74     26.96 o 
   9   5   1      853.25     1048.79     27.23 o 
  10   5   1        4.79        4.12     13.08 o 
  11   5   1      256.08      251.49     17.77 o 
  12   5   1        2.84       22.55     11.78 o 
  13   5   1       22.50       14.12     14.12 o 
  14   5   1        3.11        1.90     10.24 o 
  15   5   1       10.94        5.90      8.67 o 
  16   5   1       22.07       27.10      6.02 o 
  17   5   1        6.41        7.73      3.28 o 
  18   5   1        5.61        1.81      1.03 o 
 -18   6   1        0.21        0.56      0.69 o 
 -17   6   1        1.08        3.75      2.30 o 
 -16   6   1        4.24        9.03      3.90 o 
 -15   6   1        0.15        1.37      6.22 o 
 -14   6   1       10.25       17.85      9.94 o 
 -13   6   1       90.51      120.54     14.59 o 
 -12   6   1        5.27        7.53     14.32 o 
 -11   6   1        9.24        0.25     17.52 o 
 -10   6   1       33.08       30.45     16.43 o 
  -9   6   1        3.17        2.56     15.29 o 
  -8   6   1      133.97      123.01     15.08 o 
  -7   6   1      207.10      176.44     21.59 o 
  -6   6   1        7.48       37.39     12.97 o 
  -5   6   1      268.62      247.90     20.50 o 
  -4   6   1        0.23        1.12      9.06 o 
  -3   6   1      110.07      100.86      9.12 o 
  -2   6   1       69.40       87.67     11.49 o 
  -1   6   1      826.97      774.95      7.71 o 
   0   6   1      206.19      730.23    427.65 o 
   1   6   1      281.35      289.88     14.24 o 
   2   6   1     2327.63     2116.95     29.90 o 
   3   6   1      440.16      389.26     14.28 o 
   4   6   1      211.85      214.18     20.49 o 
   5   6   1      399.84      385.41     19.16 o 
   6   6   1      146.89      138.55     12.00 o 
   7   6   1       55.54       38.02     15.91 o 
   8   6   1      572.76      591.26     22.63 o 
   9   6   1        3.94        0.00     12.05 o 
  10   6   1      131.60      132.83     15.95 o 
  11   6   1        6.05        4.64     13.28 o 
  12   6   1       65.29       60.38     11.67 o 
  13   6   1        7.07       10.73     10.73 o 
  14   6   1        0.01        0.00      9.67 o 
  15   6   1       13.31       18.61      7.37 o 
  16   6   1        4.47        5.17      5.17 o 
  17   6   1        4.88        6.28      2.48 o 
  18   6   1        0.75        0.60      0.63 o 
 -18   7   1        0.00        0.88      0.35 o 
 -17   7   1        3.50        3.25      1.42 o 
 -16   7   1        6.64        4.00      3.79 o 
 -15   7   1        2.39        1.86      5.49 o 
 -14   7   1       14.29        6.60      8.82 o 
 -13   7   1        9.25       19.30     10.34 o 
 -12   7   1      145.68      167.55     13.90 o 
 -11   7   1        7.24       30.84     16.48 o 
 -10   7   1       97.30      109.68     16.05 o 
  -9   7   1       83.78       71.99     21.62 o 
  -8   7   1      324.66      328.97     14.92 o 
  -7   7   1      240.46      243.02     19.86 o 
  -6   7   1     2189.80     2329.40     41.54 o 
  -5   7   1      413.20      360.98     22.32 o 
  -4   7   1      472.93      549.41     23.29 o 
  -3   7   1       38.53       44.07     10.28 o 
  -2   7   1       46.31       56.81     10.34 o 
  -1   7   1      989.04      908.15     23.89 o 
   0   7   1        0.86       71.03     29.26 o 
   1   7   1     2788.74     2748.02     46.19 o 
   2   7   1      200.73      182.67     12.52 o 
   3   7   1     2955.39     3031.47     49.12 o 
   4   7   1       37.75       15.52     15.52 o 
   5   7   1      338.36      398.26     19.89 o 
   6   7   1      132.96      148.40     18.25 o 
   7   7   1       19.90        0.54     18.15 o 
   8   7   1      352.12      376.09     19.74 o 
   9   7   1      216.91      230.74     18.62 o 
  10   7   1        1.74       19.47     11.09 o 
  11   7   1        6.39        5.16     14.31 o 
  12   7   1        1.97       11.25     11.57 o 
  13   7   1       10.76        3.99     10.17 o 
  14   7   1        3.28        9.06      9.06 o 
  15   7   1        1.65        1.09      6.07 o 
  16   7   1        4.21        0.65      3.75 o 
  17   7   1        2.22        0.82      1.41 o 
 -17   8   1        3.78        0.67      0.80 o 
 -16   8   1        5.56       13.53      2.19 o 
 -15   8   1        7.83        5.50      5.50 o 
 -14   8   1       10.04       12.64      7.45 o 
 -13   8   1       43.51       21.07     12.31 o 
 -12   8   1        2.47        7.17     13.44 o 
 -11   8   1       50.45       93.95     16.68 o 
 -10   8   1        0.53        3.01     14.65 o 
  -9   8   1       30.18        0.00     17.17 o 
  -8   8   1        3.14       24.95     14.88 o 
  -7   8   1      571.02      608.58     28.34 o 
  -6   8   1       54.09       21.31     17.46 o 
  -5   8   1      620.96      655.22     23.96 o 
  -4   8   1      200.17      214.43     17.68 o 
  -3   8   1        0.44       12.33     13.24 o 
  -2   8   1      106.88      103.85     14.69 o 
  -1   8   1      296.13      311.81     14.24 o 
   0   8   1      240.92      232.96     25.49 o 
   1   8   1        1.89        2.38     15.60 o 
   2   8   1     1216.98     1237.89     41.58 o 
   3   8   1       80.17       76.32     23.42 o 
   4   8   1       69.79       56.38     18.11 o 
   5   8   1       12.38       10.93     15.31 o 
   6   8   1       51.13       55.25     15.88 o 
   7   8   1       93.80      112.02     21.17 o 
   8   8   1      113.18      130.82     17.13 o 
   9   8   1        0.06       23.85     16.29 o 
  10   8   1       79.68       84.54     14.79 o 
  11   8   1        0.14       12.62     12.62 o 
  12   8   1       70.16       69.96     12.13 o 
  13   8   1        0.24        1.72      8.76 o 
  14   8   1        0.00       13.29      6.70 o 
  15   8   1        6.57        4.32      4.50 o 
  16   8   1        0.03        1.30      2.29 o 
  17   8   1        0.20        0.13      0.70 o 
 -16   9   1        7.62        3.72      1.42 o 
 -15   9   1        0.19        1.25      3.49 o 
 -14   9   1       35.11       47.10      6.60 o 
 -13   9   1        1.40       21.66      8.12 o 
 -12   9   1       47.45       28.09     11.68 o 
 -11   9   1        0.73       14.04     14.04 o 
 -10   9   1        1.61        7.63     14.92 o 
  -9   9   1        0.41       16.02     13.23 o 
  -8   9   1        3.67        5.48     13.94 o 
  -7   9   1       13.16       15.11     15.11 o 
  -6   9   1       81.77       75.97     15.62 o 
  -5   9   1      178.24      141.54     13.94 o 
  -4   9   1       10.96        2.22     11.94 o 
  -3   9   1      223.80      177.13     17.04 o 
  -2   9   1        2.39       11.85     14.77 o 
  -1   9   1       95.13       97.98     16.23 o 
   0   9   1      104.76      119.40     14.20 o 
   1   9   1      428.56      480.79     28.32 o 
   2   9   1       71.30       51.97     18.96 o 
   3   9   1      144.37      116.48     22.29 o 
   4   9   1        0.42        7.04     19.00 o 
   5   9   1        0.69       19.70     19.70 o 
   6   9   1       24.50       16.80     18.54 o 
   7   9   1       25.52        3.16     18.98 o 
   8   9   1        2.93       16.64     16.64 o 
   9   9   1      174.65      178.78     21.55 o 
  10   9   1       16.78       16.47     16.47 o 
  11   9   1       13.64       16.14     16.14 o 
  12   9   1        3.84        7.89     10.29 o 
  13   9   1       32.48       35.80      8.83 o 
  14   9   1        0.65        3.10      5.53 o 
  15   9   1        0.18        2.35      3.32 o 
  16   9   1        1.08        3.95      1.06 o 
 -16  10   1        0.19        1.13      0.54 o 
 -15  10   1        7.29        1.97      1.97 o 
 -14  10   1        0.05        2.74      3.74 o 
 -13  10   1       37.80       24.26      7.48 o 
 -12  10   1        8.29        4.60      9.05 o 
 -11  10   1        4.01        9.79      9.79 o 
 -10  10   1        8.58        0.00     11.85 o 
  -9  10   1        5.75        9.31     12.19 o 
  -8  10   1        0.13        0.00     11.52 o 
  -7  10   1       13.67        4.78     12.50 o 
  -6  10   1        9.13       40.97     13.79 o 
  -5  10   1       26.26       19.52     15.13 o 
  -4  10   1      114.49      111.02     17.59 o 
  -3  10   1       22.01       53.18     12.62 o 
  -2  10   1      299.21      322.49     13.90 o 
  -1  10   1       40.44       30.59     14.46 o 
   0  10   1      112.44      172.24     30.67 o 
   1  10   1        7.89       11.83     22.22 o 
   2  10   1       74.39      107.69     24.69 o 
   3  10   1        7.18        8.51     26.29 o 
   4  10   1        0.93        9.19     23.00 o 
   5  10   1       58.31        8.69     29.76 o 
   6  10   1        0.02       15.87     19.72 o 
   7  10   1        0.27       59.67     25.08 o 
   8  10   1      259.27      296.46     30.95 o 
   9  10   1      108.53      120.72     25.47 o 
  10  10   1       72.56      107.68     18.91 o 
  11  10   1       12.12       15.34     15.34 o 
  12  10   1       26.70       37.31     11.02 o 
  13  10   1        2.45        0.00      6.38 o 
  14  10   1        8.41        3.58      3.86 o 
  15  10   1        3.09        0.00      1.68 o 
 -15  11   1        0.01        1.72      0.62 o 
 -14  11   1       16.17       23.40      1.94 o 
 -13  11   1        0.01        0.68      4.48 o 
 -12  11   1       48.99       47.41      6.60 o 
 -11  11   1        9.78        4.04      8.71 o 
 -10  11   1       15.81        1.58      9.54 o 
  -9  11   1       13.48        9.94      9.94 o 
  -8  11   1       10.85       22.06     12.11 o 
  -7  11   1        2.96       13.31     13.31 o 
  -6  11   1      191.62      184.68     13.49 o 
  -5  11   1        8.38       29.87     15.29 o 
  -4  11   1      144.15      148.19     17.09 o 
  -3  11   1       88.97       81.96     19.42 o 
  -2  11   1       45.88       64.47     21.02 o 
  -1  11   1      142.65      149.88     24.50 o 
   0  11   1        0.03       28.33     13.13 o 
   1  11   1      147.97      206.04     31.89 o 
   2  11   1      118.79      129.95     28.56 o 
   3  11   1      120.20      142.98     30.47 o 
   4  11   1      100.26       56.32     44.27 o 
   5  11   1        0.33       59.76     29.51 o 
   6  11   1       70.48      145.31     30.80 o 
   7  11   1      366.66      417.44     35.92 o 
   8  11   1      149.59      154.33     32.06 o 
   9  11   1       81.39       95.32     22.48 o 
  10  11   1       33.26       12.18     12.76 o 
  11  11   1       27.50       35.34     11.82 o 
  12  11   1        4.08       24.96      7.28 o 
  13  11   1        0.34       12.08      4.38 o 
  14  11   1        0.60        1.54      1.73 o 
 -14  12   1        0.02        0.64      0.64 o 
 -13  12   1       27.22       31.86      1.72 o 
 -12  12   1        0.81        4.41      3.35 o 
 -11  12   1       68.51       85.37      6.05 o 
 -10  12   1        0.29        6.56      6.93 o 
  -9  12   1        2.55        9.33      7.43 o 
  -8  12   1        0.47        9.12      7.99 o 
  -7  12   1      104.03      132.62     11.26 o 
  -6  12   1       21.59        7.54     13.55 o 
  -5  12   1       98.55       64.60     13.67 o 
  -4  12   1       88.32       99.31     15.55 o 
  -3  12   1       30.04        7.81     14.89 o 
  -2  12   1      106.11      129.42     20.25 o 
  -1  12   1        0.15       30.48     19.98 o 
   0  12   1      270.13      242.53     89.83 o 
   1  12   1       31.45       48.38     29.66 o 
   2  12   1      393.05      499.91     37.13 o 
   3  12   1       13.50       45.94     28.43 o 
   4  12   1        2.21       36.19     33.29 o 
   5  12   1       18.44       40.35     31.43 o 
   6  12   1      181.34      193.97     33.81 o 
   7  12   1       27.64       26.89     28.37 o 
   8  12   1       97.15      119.33     24.73 o 
   9  12   1       13.35       17.44     17.44 o 
  10  12   1       35.83       12.26     12.26 o 
  11  12   1        0.14        0.00      7.21 o 
  12  12   1        1.06        4.25      4.60 o 
  13  12   1        0.01        2.16      2.16 o 
 -13  13   1        0.22        0.42      0.42 o 
 -12  13   1       12.49       15.34      1.26 o 
 -11  13   1        0.91        2.06      2.06 o 
 -10  13   1        8.02        4.95      3.24 o 
  -9  13   1        6.70        4.96      4.96 o 
  -8  13   1        7.33        6.34      6.34 o 
  -7  13   1       19.15        7.28      7.28 o 
  -6  13   1       11.96        7.35      9.13 o 
  -5  13   1        4.27       10.24     10.24 o 
  -4  13   1        1.64        0.84     10.90 o 
  -3  13   1        0.07       11.43     11.12 o 
  -2  13   1        0.00        0.18     11.76 o 
  -1  13   1       11.00       18.04     18.04 o 
   0  13   1       20.81       18.25     18.25 o 
   1  13   1       38.49       23.55     23.55 o 
   2  13   1       23.98        8.92     29.11 o 
   3  13   1       19.01        4.93     26.49 o 
   4  13   1       59.07       33.37     28.53 o 
   5  13   1        0.59        4.54     26.06 o 
   6  13   1        1.78        2.78     22.47 o 
   7  13   1       35.60       18.66     18.66 o 
   8  13   1        1.68        5.79     15.46 o 
   9  13   1       24.54       13.31     13.31 o 
  10  13   1        0.18        0.35      7.36 o 
  11  13   1        4.54        4.15      4.32 o 
  12  13   1        1.79        3.92      2.02 o 
 -11  14   1        4.03        0.68      0.72 o 
 -10  14   1        0.47        1.47      1.47 o 
  -9  14   1        0.03        0.00      2.14 o 
  -8  14   1       16.27        9.57      3.26 o 
  -7  14   1        0.60        4.80      4.55 o 
  -6  14   1       23.89       13.05      5.70 o 
  -5  14   1        6.35        7.34      6.06 o 
  -4  14   1       12.35        1.57      7.55 o 
  -3  14   1        7.13        7.73      6.91 o 
  -2  14   1        0.02       21.79     11.29 o 
  -1  14   1        0.25        7.84     12.54 o 
   0  14   1        2.27        1.05     25.76 o 
   1  14   1        6.25       27.17     18.94 o 
   2  14   1       10.18        8.06     16.45 o 
   3  14   1       27.84        7.75     19.62 o 
   4  14   1        5.87       21.25     21.25 o 
   5  14   1       11.38       42.81     18.99 o 
   6  14   1        0.58        0.17     16.53 o 
   7  14   1        2.70        2.46     11.16 o 
   8  14   1        6.58       30.34      9.45 o 
   9  14   1        0.10        5.08      6.10 o 
  10  14   1       12.50        3.39      3.39 o 
  11  14   1        0.21        1.52      1.52 o 
  -9  15   1        1.03        0.42      0.68 o 
  -8  15   1        2.58        0.23      1.04 o 
  -7  15   1       17.59       20.90      1.97 o 
  -6  15   1        0.75        3.30      3.41 o 
  -5  15   1       10.25        7.29      3.85 o 
  -4  15   1        0.75        0.08      3.75 o 
  -3  15   1        0.74       10.82      5.61 o 
  -2  15   1        0.13        8.32      8.32 o 
  -1  15   1        4.02        9.10      9.10 o 
   0  15   1        1.54        5.95      9.52 o 
   1  15   1        5.88       19.05     11.48 o 
   2  15   1        7.27       14.79     14.79 o 
   3  15   1        8.63       14.88     14.88 o 
   4  15   1        1.90        4.03     12.17 o 
   5  15   1        1.16        6.70     12.26 o 
   6  15   1       11.98        7.41      9.82 o 
   7  15   1        4.33        7.08      7.08 o 
   8  15   1        0.42        4.35      3.85 o 
   9  15   1        6.07        0.94      2.17 o 
  -7  16   1        0.11        0.00      0.55 o 
  -6  16   1        0.92        1.38      0.87 o 
  -5  16   1        0.03        1.53      1.48 o 
  -4  16   1        1.08        3.92      2.19 o 
  -3  16   1        0.03        2.37      2.84 o 
  -2  16   1        0.45        3.86      3.40 o 
  -1  16   1        0.55        1.93      4.70 o 
   0  16   1        4.90        3.02      4.47 o 
   1  16   1        0.18        5.06      6.06 o 
   2  16   1        3.04        1.31      6.46 o 
   3  16   1        4.76        6.39      6.27 o 
   4  16   1        1.45        1.61      4.19 o 
   5  16   1        0.00       11.29      4.33 o 
   6  16   1        0.62        6.75      2.93 o 
   7  16   1        0.13        0.78      1.81 o 
  -3  17   1        0.11        0.79      0.72 o 
  -2  17   1        0.04        1.11      1.11 o 
  -1  17   1        0.03        1.53      1.53 o 
   0  17   1        0.00        2.29      2.29 o 
   1  17   1        0.17        1.52      1.84 o 
   2  17   1        0.28        1.95      1.95 o 
   3  17   1        0.28        4.29      1.29 o 
 -19   0   2        0.58        0.61      0.81 o 
 -18   0   2        7.54        3.48      2.10 o 
 -17   0   2       13.16        4.94      3.84 o 
 -16   0   2       45.57       27.30      6.24 o 
 -15   0   2        2.20        2.94      6.48 o 
 -14   0   2        9.46       23.95      7.83 o 
 -13   0   2      177.30      183.25     10.37 o 
 -12   0   2        5.95        9.96      9.96 o 
 -11   0   2      477.49      521.05     16.50 o 
 -10   0   2      154.64      146.28      9.40 o 
  -9   0   2       56.64       55.46      7.55 o 
  -8   0   2     1102.82     1065.93     13.57 o 
  -7   0   2       95.43      114.67      8.22 o 
  -6   0   2        3.52       14.08      8.47 o 
  -5   0   2    77045.73    79746.52    457.54 o 
  -4   0   2   123981.86   117201.51    495.63 o 
  -3   0   2     3482.91     3240.64     24.86 o 
  -2   0   2       76.70       86.01      3.31 o 
  -1   0   2       64.23       67.68      3.87 o 
   0   0   2      878.67      835.57     47.21 o 
   1   0   2     5341.52     5054.40     25.92 o 
   3   0   2      199.06      189.49     12.54 o 
   4   0   2     5006.24     5042.12     23.12 o 
   5   0   2      115.20      118.55      5.62 o 
   6   0   2     1049.04     1141.43     22.62 o 
   7   0   2     1106.20     1096.59     16.86 o 
   8   0   2     1731.96     1790.20     24.62 o 
   9   0   2      914.50      875.18     29.39 o 
  10   0   2       18.89       18.76     11.06 o 
  11   0   2        9.09       30.12      9.03 o 
  12   0   2       33.87       22.03     11.47 o 
  13   0   2        0.31        0.00      8.15 o 
  14   0   2        5.15        8.19      7.96 o 
  15   0   2       13.64       11.99      7.71 o 
  16   0   2        3.68       14.22      5.39 o 
  17   0   2       29.74       32.98      3.89 o 
  18   0   2        3.38        1.33      1.33 o 
 -19   1   2        0.10        0.60      0.78 o 
 -18   1   2       12.38        9.62      1.70 o 
 -17   1   2       17.64       18.91      4.07 o 
 -16   1   2        2.91       12.79      4.49 o 
 -15   1   2        0.03        8.01      8.01 o 
 -14   1   2       44.48       53.77      9.86 o 
 -13   1   2        0.41       10.36     10.36 o 
 -12   1   2      292.03      304.60     19.15 o 
 -11   1   2       16.90        3.35     10.01 o 
 -10   1   2       15.89        9.40      9.06 o 
  -9   1   2       62.18       56.19     14.36 o 
  -8   1   2       12.80        8.01      8.01 o 
  -7   1   2     3160.58     3010.91     25.52 o 
  -6   1   2     1138.71     1164.38     19.29 o 
  -5   1   2    20686.55    20282.61    276.19 o 
  -4   1   2    94474.20    93868.49    439.23 o 
  -3   1   2     6913.14     6626.01     20.41 o 
  -2   1   2       74.64       69.20      2.93 o 
  -1   1   2       55.57       52.25      2.96 o 
   0   1   2     2752.27     2647.64    115.40 o 
   1   1   2     3799.46     3883.97     25.09 o 
   2   1   2     1153.84     1001.03     10.15 o 
   3   1   2     5004.80     4975.80     27.52 o 
   4   1   2        0.93        3.86      3.86 o 
   5   1   2     2365.85     2163.76     24.03 o 
   6   1   2       23.48       14.83      5.33 o 
   7   1   2       11.05        6.63      6.63 o 
   8   1   2      759.49      698.55     28.01 o 
   9   1   2     1058.07     1156.11     30.41 o 
  10   1   2       10.93       22.79     10.71 o 
  11   1   2       54.40       50.11     12.62 o 
  12   1   2        3.62        4.98     11.85 o 
  13   1   2       16.47        7.68     11.67 o 
  14   1   2        0.01        3.51      9.84 o 
  15   1   2       12.58        0.00      8.79 o 
  16   1   2       44.33       31.79      6.15 o 
  17   1   2       11.89        9.13      3.20 o 
  18   1   2        7.69        8.85      1.54 o 
 -19   2   2        5.71        0.68      0.68 o 
 -18   2   2        0.50        1.91      1.91 o 
 -17   2   2       10.32        3.83      3.83 o 
 -16   2   2        0.00        6.34      4.82 o 
 -15   2   2       17.63       20.68      7.87 o 
 -14   2   2        7.10       15.01      9.77 o 
 -13   2   2      138.04      159.02     14.08 o 
 -12   2   2       17.10       14.98     10.74 o 
 -11   2   2      471.24      518.23     19.60 o 
 -10   2   2      164.47      140.78     12.63 o 
  -9   2   2       35.53       54.63     11.02 o 
  -8   2   2        1.15        0.49      9.22 o 
  -7   2   2     1284.44     1313.53     19.85 o 
  -6   2   2     6091.74     5826.66     37.91 o 
  -5   2   2      598.16      587.73     16.85 o 
  -4   2   2     1287.65     1295.91     15.38 o 
  -3   2   2    20564.49    19816.02    194.02 o 
  -2   2   2     1661.23     1691.04     14.76 o 
  -1   2   2     5049.69     5175.59     22.50 o 
   0   2   2     5901.34     5407.83     23.49 o 
   1   2   2      307.03      353.51      5.73 o 
   2   2   2      254.23      225.05      5.66 o 
   3   2   2     2822.51     2657.45     16.48 o 
   4   2   2       93.96      105.86      7.27 o 
   5   2   2      955.13      984.83     12.53 o 
   6   2   2        7.62        5.49      5.49 o 
   7   2   2      288.40      319.11      9.48 o 
   8   2   2       44.93       37.86      6.36 o 
   9   2   2       57.29       21.93     12.80 o 
  10   2   2      508.60      514.57     23.29 o 
  11   2   2       56.05       39.73     14.15 o 
  12   2   2        0.05        9.50      9.50 o 
  13   2   2        1.82        9.92      9.92 o 
  14   2   2       71.14       72.72     11.35 o 
  15   2   2       17.52       14.86      7.97 o 
  16   2   2       21.77       17.99      6.79 o 
  17   2   2       18.89       16.29      2.92 o 
  18   2   2        5.68        0.79      1.56 o 
 -19   3   2        0.34        0.12      0.53 o 
 -18   3   2        7.40        4.74      1.65 o 
 -17   3   2        0.00        0.65      3.26 o 
 -16   3   2        3.01        5.31      5.44 o 
 -15   3   2        7.54       10.04      6.38 o 
 -14   3   2       64.41       45.05     10.18 o 
 -13   3   2        6.18        9.78     10.08 o 
 -12   3   2       68.56       57.17     13.28 o 
 -11   3   2       22.33       14.07     11.85 o 
 -10   3   2       48.18       56.50     15.78 o 
  -9   3   2      276.30      255.64     12.35 o 
  -8   3   2       29.26       35.72      8.18 o 
  -7   3   2      208.91      201.63     10.32 o 
  -6   3   2      964.63      954.84     18.09 o 
  -5   3   2     1470.87     1424.23     19.18 o 
  -4   3   2     2593.40     2515.03     17.11 o 
  -3   3   2     4025.82     3991.95     24.44 o 
  -2   3   2        1.24        1.49      4.20 o 
  -1   3   2     4684.56     4540.07      3.65 o 
   0   3   2     2402.32     1105.21    621.42 o 
   1   3   2     9426.15     9517.62     43.52 o 
   2   3   2      485.20      447.23     15.73 o 
   3   3   2     3687.52     3371.05     23.21 o 
   4   3   2      186.88      191.40      7.43 o 
   5   3   2      954.73      987.96     16.63 o 
   6   3   2      641.23      664.97     16.52 o 
   7   3   2       15.99        1.21      7.93 o 
   8   3   2        0.74        5.05      8.80 o 
   9   3   2      156.57      145.62     14.41 o 
  10   3   2       41.13       10.93     10.93 o 
  11   3   2       44.44       22.66     15.38 o 
  12   3   2       17.60        1.99     11.58 o 
  13   3   2       25.59        6.18     11.45 o 
  14   3   2        0.20       11.11     11.11 o 
  15   3   2       33.73       39.15      8.79 o 
  16   3   2        6.02        6.28      6.28 o 
  17   3   2        0.27        3.01      3.45 o 
  18   3   2        4.55        3.14      1.33 o 
 -19   4   2        0.33        0.42      0.42 o 
 -18   4   2        2.33        1.19      1.56 o 
 -17   4   2        2.71        2.76      2.96 o 
 -16   4   2        2.40        2.01      5.53 o 
 -15   4   2        0.77        8.44      8.44 o 
 -14   4   2       18.10       19.77      9.52 o 
 -13   4   2        4.05        6.21     13.74 o 
 -12   4   2       45.33       53.09     12.48 o 
 -11   4   2       59.89       55.27     16.55 o 
 -10   4   2        0.59        0.99     11.62 o 
  -9   4   2       82.64       42.48     18.52 o 
  -8   4   2       50.24       42.02      8.66 o 
  -7   4   2       53.59       53.43     10.48 o 
  -6   4   2       24.96       24.22      6.23 o 
  -5   4   2       98.47       97.89      6.55 o 
  -4   4   2       15.27       19.45      6.11 o 
  -3   4   2      267.70      255.27     12.35 o 
  -2   4   2      172.60      179.98      8.95 o 
  -1   4   2      536.46      479.18      4.54 o 
   0   4   2      259.48      374.61    205.68 o 
   1   4   2       37.27       27.75      6.99 o 
   2   4   2      777.35      762.94     19.70 o 
   3   4   2       76.46       75.48      5.43 o 
   4   4   2     1212.07     1286.83     20.74 o 
   5   4   2      153.21      146.61      9.02 o 
   6   4   2      735.90      809.11     11.29 o 
   7   4   2      135.19      146.37      7.71 o 
   8   4   2      412.35      440.40     14.92 o 
   9   4   2      385.04      370.98     16.58 o 
  10   4   2        1.94        7.91     12.18 o 
  11   4   2        9.20       13.71     13.71 o 
  12   4   2      146.37      183.19     15.09 o 
  13   4   2       13.07       29.13     10.68 o 
  14   4   2        0.02       11.68     11.68 o 
  15   4   2        4.42        9.53      9.53 o 
  16   4   2        0.15        7.91      4.90 o 
  17   4   2        2.30        2.95      2.95 o 
  18   4   2        0.01        0.57      1.09 o 
 -18   5   2        0.49        0.69      1.04 o 
 -17   5   2       14.45        6.56      2.76 o 
 -16   5   2        5.17        1.94      4.60 o 
 -15   5   2        1.26        7.17      8.03 o 
 -14   5   2       53.31       59.87     10.81 o 
 -13   5   2       15.70        4.32     14.81 o 
 -12   5   2       34.09        2.20     15.81 o 
 -11   5   2      121.96      133.03     13.21 o 
 -10   5   2      135.85      156.15     15.44 o 
  -9   5   2       37.62       31.63     11.28 o 
  -8   5   2        0.50       10.28     10.72 o 
  -7   5   2      210.78      242.40     15.43 o 
  -6   5   2     1470.32     1461.03     22.71 o 
  -5   5   2       73.83       61.22      7.35 o 
  -4   5   2      397.65      397.30     14.40 o 
  -3   5   2      108.08      113.24      5.97 o 
  -2   5   2     2275.06     2313.71     21.17 o 
  -1   5   2     1004.49     1059.55      5.41 o 
   0   5   2      357.24      397.58     78.42 o 
   1   5   2       14.12       24.21      7.67 o 
   2   5   2      120.56      103.87     10.66 o 
   3   5   2      103.76       80.84      7.00 o 
   4   5   2     1142.67     1167.31     15.69 o 
   5   5   2      746.67      754.07     18.37 o 
   6   5   2      152.37      180.55     11.04 o 
   7   5   2       19.83       39.50     12.11 o 
   8   5   2      875.98      852.39     23.21 o 
   9   5   2       12.07       14.40     11.64 o 
  10   5   2       18.32       12.32     12.32 o 
  11   5   2      115.71      105.62     17.78 o 
  12   5   2       14.21       13.43     12.78 o 
  13   5   2       45.35       52.71     12.36 o 
  14   5   2       11.38        8.90     10.63 o 
  15   5   2       30.34       32.82      7.64 o 
  16   5   2        6.11        4.31      4.38 o 
  17   5   2        4.07        2.50      2.50 o 
  18   5   2        9.00       10.39      0.64 o 
 -18   6   2        0.20        1.26      0.68 o 
 -17   6   2        0.02        4.43      2.23 o 
 -16   6   2       10.75       15.24      4.95 o 
 -15   6   2        9.65       31.85      7.10 o 
 -14   6   2        1.51        3.62      9.50 o 
 -13   6   2       23.42       52.71     12.89 o 
 -12   6   2       26.90       52.27     12.42 o 
 -11   6   2        2.30        2.49     13.80 o 
 -10   6   2       43.99       33.44     18.09 o 
  -9   6   2        4.00        2.35     15.92 o 
  -8   6   2      386.06      326.88     24.73 o 
  -7   6   2      113.24      113.55     17.14 o 
  -6   6   2       36.95        4.79     13.64 o 
  -5   6   2     1829.51     1905.33     32.93 o 
  -4   6   2     1867.23     1805.71     27.75 o 
  -3   6   2        2.14        8.66      8.66 o 
  -2   6   2       69.16       74.08     10.27 o 
  -1   6   2      800.64      842.63      7.29 o 
   0   6   2     1597.27     1594.92     20.77 o 
   1   6   2      348.13      368.34     14.99 o 
   2   6   2      424.06      375.74     15.44 o 
   3   6   2     2907.05     2838.99     34.11 o 
   4   6   2       26.76       38.68     11.17 o 
   5   6   2     1028.53     1073.86     10.56 o 
   6   6   2      592.25      596.22     24.46 o 
   7   6   2       67.33       59.45     13.24 o 
   8   6   2       26.68       19.66     10.63 o 
   9   6   2        9.57        9.81     12.79 o 
  10   6   2      158.00      152.76     15.31 o 
  11   6   2        0.08       11.27     13.31 o 
  12   6   2       92.85       57.14     15.79 o 
  13   6   2       11.44        5.83     12.39 o 
  14   6   2       40.46       59.85      9.81 o 
  15   6   2       29.83       35.28      6.32 o 
  16   6   2        1.45        2.80      4.32 o 
  17   6   2       12.41       16.35      1.73 o 
 -18   7   2        0.72        0.50      0.42 o 
 -17   7   2        1.50        0.94      1.69 o 
 -16   7   2        1.33        3.70      3.70 o 
 -15   7   2        2.34        1.17      6.20 o 
 -14   7   2       52.97       44.65      9.16 o 
 -13   7   2        0.07        2.18      9.86 o 
 -12   7   2       51.53       76.14     15.77 o 
 -11   7   2      175.64      235.35     19.20 o 
 -10   7   2       44.69       48.83     14.50 o 
  -9   7   2       13.54       11.14     15.20 o 
  -8   7   2      238.91      245.37     17.62 o 
  -7   7   2      188.25      229.69     14.05 o 
  -6   7   2      184.91      186.68     12.62 o 
  -5   7   2      367.66      411.84     20.77 o 
  -4   7   2      109.61      104.84     21.56 o 
  -3   7   2      990.42     1045.72     24.37 o 
  -2   7   2      104.69       76.09      8.57 o 
  -1   7   2       35.91       41.43     12.12 o 
   0   7   2      168.95      203.75      9.45 o 
   1   7   2      640.50      681.76     17.50 o 
   2   7   2     1064.21     1077.36     26.86 o 
   3   7   2      629.19      614.26     27.34 o 
   4   7   2       82.87       47.87     17.79 o 
   5   7   2     1482.31     1570.35     33.91 o 
   6   7   2      186.44      157.14     17.93 o 
   7   7   2        4.03       11.64     11.64 o 
   8   7   2        2.03        2.42     11.31 o 
   9   7   2       35.55       68.15     14.33 o 
  10   7   2        0.01        0.58     11.95 o 
  11   7   2       24.68        0.00     13.42 o 
  12   7   2      118.52      144.63     11.50 o 
  13   7   2       18.84       21.97     11.65 o 
  14   7   2       20.17        4.21      8.57 o 
  15   7   2        7.49        0.92      5.98 o 
  16   7   2        6.57        4.60      3.28 o 
  17   7   2        0.00        1.25      0.91 o 
 -17   8   2        0.07        0.40      0.91 o 
 -16   8   2        0.00        0.96      2.39 o 
 -15   8   2        0.28        9.99      4.46 o 
 -14   8   2        0.30        5.61      7.54 o 
 -13   8   2       37.42       26.24     11.51 o 
 -12   8   2       11.10       11.35     13.15 o 
 -11   8   2       95.62      129.38     16.44 o 
 -10   8   2        2.83       15.24     15.24 o 
  -9   8   2        1.54        9.48     14.08 o 
  -8   8   2       49.86       54.81     14.86 o 
  -7   8   2      161.32      145.07     14.35 o 
  -6   8   2       20.61       35.79     11.09 o 
  -5   8   2      126.35      118.49     16.31 o 
  -4   8   2        0.06        9.58     12.48 o 
  -3   8   2      237.76      253.49     18.75 o 
  -2   8   2       52.28       50.01     13.01 o 
  -1   8   2       16.81        1.91     13.81 o 
   0   8   2      343.68      361.84     28.41 o 
   1   8   2       14.08       20.78     20.23 o 
   2   8   2      434.63      433.94     23.49 o 
   3   8   2       32.67       34.94     17.68 o 
   4   8   2      422.47      453.77     33.03 o 
   5   8   2       72.14       66.77     18.80 o 
   6   8   2       46.00       31.76     15.90 o 
   7   8   2        9.95        2.72     15.91 o 
   8   8   2        0.50        0.47     13.21 o 
   9   8   2        0.24        7.87     14.58 o 
  10   8   2        4.91        9.91     14.52 o 
  11   8   2        3.23       20.50     13.16 o 
  12   8   2        1.45       12.00     11.51 o 
  13   8   2        0.78        9.62      9.62 o 
  14   8   2        0.34       13.95      5.83 o 
  15   8   2       14.54       17.37      4.09 o 
  16   8   2        0.09        4.11      1.48 o 
 -16   9   2        5.28        1.57      1.57 o 
 -15   9   2        3.54        3.38      3.38 o 
 -14   9   2        6.02        2.06      5.24 o 
 -13   9   2        7.11        5.95      8.22 o 
 -12   9   2        0.16        1.89     10.93 o 
 -11   9   2       11.63       35.63     11.76 o 
 -10   9   2        3.17       11.89     12.58 o 
  -9   9   2        9.43       37.15     10.76 o 
  -8   9   2       27.96        7.41     14.02 o 
  -7   9   2        3.73       31.44     12.35 o 
  -6   9   2        0.25        2.41     12.83 o 
  -5   9   2       12.66        6.93     11.81 o 
  -4   9   2      179.12      189.50     13.40 o 
  -3   9   2       76.50       78.90     13.76 o 
  -2   9   2      254.48      256.44     18.87 o 
  -1   9   2      171.68      154.65     19.34 o 
   0   9   2      106.17       82.74     17.43 o 
   1   9   2      106.63      130.51     19.18 o 
   2   9   2        3.11        2.33     17.79 o 
   3   9   2       18.19       23.30     17.00 o 
   4   9   2        0.13       18.19     18.19 o 
   5   9   2        2.57       16.57     16.57 o 
   6   9   2        2.43        1.33     18.55 o 
   7   9   2      192.77      190.67     23.35 o 
   8   9   2        1.12       11.44     18.94 o 
   9   9   2       30.29        5.47     15.99 o 
  10   9   2        0.00       25.11     14.72 o 
  11   9   2        0.11        2.20     14.03 o 
  12   9   2        0.24        0.00     10.57 o 
  13   9   2       12.98        2.66      7.27 o 
  14   9   2        0.17        0.64      4.68 o 
  15   9   2        0.00        3.13      2.21 o 
  16   9   2        3.05        0.76      0.76 o 
 -16  10   2        1.00        2.14      0.59 o 
 -15  10   2        1.33        3.99      1.80 o 
 -14  10   2        2.56        3.53      3.53 o 
 -13  10   2        1.29        0.00      5.73 o 
 -12  10   2        1.09       10.19      7.45 o 
 -11  10   2       16.15       41.32      9.29 o 
 -10  10   2        9.80       10.11      9.56 o 
  -9  10   2       29.04       49.95     12.35 o 
  -8  10   2      106.25      103.67     14.06 o 
  -7  10   2        1.62        1.28     14.17 o 
  -6  10   2      101.88       88.51     13.04 o 
  -5  10   2        8.83       14.10     12.57 o 
  -4  10   2       45.58       26.02      9.77 o 
  -3  10   2        0.06       10.22     15.10 o 
  -2  10   2        0.04        8.44     14.40 o 
  -1  10   2        2.48       15.74     15.74 o 
   0  10   2       71.44       79.56     14.30 o 
   1  10   2       89.87       45.87     24.30 o 
   2  10   2      223.30      193.90     25.71 o 
   3  10   2       29.76       20.00     24.84 o 
   4  10   2        3.41       24.42     24.42 o 
   5  10   2       55.84       27.08     23.98 o 
   6  10   2       13.60       24.09     24.09 o 
   7  10   2       29.56        6.98     24.49 o 
   8  10   2        6.32       22.21     22.21 o 
   9  10   2        1.50       16.99     16.99 o 
  10  10   2        3.76       12.33     12.33 o 
  11  10   2       16.48       12.99     12.99 o 
  12  10   2        8.39        5.95      8.75 o 
  13  10   2        0.54        1.37      4.81 o 
  14  10   2        4.67        7.76      2.57 o 
  15  10   2        0.20        1.30      1.30 o 
 -15  11   2        1.54        0.38      0.68 o 
 -14  11   2        0.44        0.66      1.81 o 
 -13  11   2        0.01        1.92      3.38 o 
 -12  11   2        1.24        0.95      5.18 o 
 -11  11   2        0.51        3.86      6.98 o 
 -10  11   2       56.64       63.84      9.64 o 
  -9  11   2       10.41       14.17     10.34 o 
  -8  11   2        3.00        2.04     11.26 o 
  -7  11   2       14.83       22.64     12.45 o 
  -6  11   2        5.76       10.81     14.24 o 
  -5  11   2        7.46       13.54     14.56 o 
  -4  11   2        0.53       13.51     13.51 o 
  -3  11   2       22.52       13.50     15.63 o 
  -2  11   2       47.45       33.27     18.80 o 
  -1  11   2        1.20        8.14     17.72 o 
   0  11   2        1.54      123.48     66.91 o 
   1  11   2      168.44      161.01     31.51 o 
   2  11   2      178.03      186.77     30.29 o 
   3  11   2        0.41       46.37     27.10 o 
   4  11   2       18.79       40.75     29.91 o 
   5  11   2        2.38        7.84     30.00 o 
   6  11   2        0.71       40.14     26.18 o 
   7  11   2       57.78       50.65     24.60 o 
   8  11   2        2.93       19.00     19.00 o 
   9  11   2        7.84       15.98     15.98 o 
  10  11   2       27.69       11.98     11.98 o 
  11  11   2        0.77       16.21      9.07 o 
  12  11   2        4.77        5.94      5.94 o 
  13  11   2        1.02        1.25      3.10 o 
  14  11   2        1.51        2.37      1.28 o 
 -14  12   2        0.04        0.70      0.70 o 
 -13  12   2        1.14        1.66      1.66 o 
 -12  12   2        2.25        3.07      3.07 o 
 -11  12   2        4.57       10.40      4.21 o 
 -10  12   2       10.24       13.68      6.19 o 
  -9  12   2        2.98        1.36      6.83 o 
  -8  12   2       19.15        4.41      9.54 o 
  -7  12   2       14.70        9.85      9.85 o 
  -6  12   2       31.28       31.97     11.57 o 
  -5  12   2        0.17        0.43     11.26 o 
  -4  12   2        0.17        9.37     13.89 o 
  -3  12   2       11.10       34.11     17.23 o 
  -2  12   2       41.97       48.50     20.09 o 
  -1  12   2       37.06       23.39     23.39 o 
   0  12   2        0.00       14.23     42.63 o 
   1  12   2       23.29       45.04     30.01 o 
   2  12   2       27.24       33.57     33.57 o 
   3  12   2       31.57       73.54     28.86 o 
   4  12   2       15.20       56.96     25.23 o 
   5  12   2        7.42       70.92     28.71 o 
   6  12   2       64.26       11.74     23.97 o 
   7  12   2       30.34        6.83     21.77 o 
   8  12   2       24.05       22.91     12.98 o 
   9  12   2        0.21        6.75     10.90 o 
  10  12   2        3.45        0.00      8.43 o 
  11  12   2        0.48       11.38      5.64 o 
  12  12   2        1.97        0.00      3.08 o 
  13  12   2        4.32        7.07      1.52 o 
 -13  13   2        0.08        0.42      0.42 o 
 -12  13   2        1.21        0.43      1.22 o 
 -11  13   2        2.80        0.79      2.27 o 
 -10  13   2       16.23        9.67      3.11 o 
  -9  13   2        7.90        4.82      4.82 o 
  -8  13   2        2.65        3.04      5.83 o 
  -7  13   2       23.82       32.02      7.01 o 
  -6  13   2        0.91       14.71      9.04 o 
  -5  13   2        0.07        9.79      9.79 o 
  -4  13   2        2.53        6.12      9.91 o 
  -3  13   2        1.33       10.95     10.95 o 
  -2  13   2        6.18       16.62     16.62 o 
  -1  13   2      138.19       81.41     20.89 o 
   0  13   2       17.04       16.39     16.39 o 
   1  13   2        5.67       46.29     24.26 o 
   2  13   2       11.06       27.21     27.21 o 
   3  13   2        0.04       28.95     28.95 o 
   4  13   2       11.85       26.83     26.83 o 
   5  13   2       14.56        3.94     22.22 o 
   6  13   2       18.10       46.25     17.08 o 
   7  13   2        0.46       11.70     15.34 o 
   8  13   2        5.61       31.99     12.82 o 
   9  13   2        2.78       20.06      7.57 o 
  10  13   2        1.44        5.43      5.64 o 
  11  13   2        6.56        4.90      3.13 o 
  12  13   2        1.13        1.38      1.38 o 
 -11  14   2        3.97        1.69      0.69 o 
 -10  14   2        6.60        4.41      1.32 o 
  -9  14   2        1.96        2.90      2.36 o 
  -8  14   2        3.34        1.18      3.51 o 
  -7  14   2        2.89        0.76      4.66 o 
  -6  14   2       12.98        9.09      5.44 o 
  -5  14   2        7.62        2.54      6.21 o 
  -4  14   2        0.37        3.00      7.78 o 
  -3  14   2       34.07       32.60      9.36 o 
  -2  14   2        0.20        6.64     10.33 o 
  -1  14   2       17.63        0.00     13.26 o 
   0  14   2        1.34       12.26     21.45 o 
   1  14   2       48.90       38.13     22.15 o 
   2  14   2       22.13       33.29     19.71 o 
   3  14   2        3.40        7.52     18.61 o 
   4  14   2        0.97       20.22     20.22 o 
   5  14   2        0.13        0.00     15.83 o 
   6  14   2        0.25        8.09     15.61 o 
   7  14   2        2.35       11.71     11.71 o 
   8  14   2        0.87        1.50      8.05 o 
   9  14   2        2.03        2.81      4.46 o 
  10  14   2        2.37        2.42      2.42 o 
  -9  15   2        0.83        0.82      0.70 o 
  -8  15   2        3.65        1.30      1.30 o 
  -7  15   2        3.96        5.38      1.79 o 
  -6  15   2        7.91        3.82      2.88 o 
  -5  15   2        5.90        2.91      3.07 o 
  -4  15   2        7.12        4.88      4.88 o 
  -3  15   2        4.52        4.83      6.53 o 
  -2  15   2       14.64       34.33      6.83 o 
  -1  15   2        6.17        9.06      8.26 o 
   0  15   2        9.72        5.18     35.86 o 
   1  15   2        2.78       35.44     12.75 o 
   2  15   2        7.04        5.13     11.57 o 
   3  15   2       16.84       15.98     15.98 o 
   4  15   2        0.03        2.45     11.79 o 
   5  15   2        6.80       11.25     11.25 o 
   6  15   2        0.43        8.37      8.37 o 
   7  15   2        2.50        7.50      5.05 o 
   8  15   2        1.46        3.51      3.51 o 
   9  15   2        2.41        1.14      1.51 o 
  -7  16   2        0.89        0.50      0.50 o 
  -6  16   2        0.48        0.92      0.92 o 
  -5  16   2        3.81        0.29      1.43 o 
  -4  16   2        8.81        1.72      2.31 o 
  -3  16   2        0.16        0.04      2.75 o 
  -2  16   2        3.90        7.49      3.75 o 
  -1  16   2        1.99        4.71      4.71 o 
   0  16   2        9.18        0.54      4.28 o 
   1  16   2        1.06        4.74      5.94 o 
   2  16   2        4.94        6.46      6.46 o 
   3  16   2        0.10        7.02      7.02 o 
   4  16   2        7.20        3.06      4.25 o 
   5  16   2        0.00        3.76      3.76 o 
   6  16   2        3.06        5.79      2.32 o 
  -3  17   2        0.37        2.26      0.61 o 
  -2  17   2        0.61        0.81      0.89 o 
  -1  17   2        2.25        1.59      1.21 o 
   0  17   2        2.58        2.27      1.53 o 
   1  17   2        0.91        1.82      1.82 o 
   2  17   2        0.04        0.62      1.50 o 
 -19   1   3        0.25        0.42      0.83 o 
 -18   1   3        2.51        1.56      1.56 o 
 -17   1   3        2.53        9.01      2.63 o 
 -16   1   3        5.28        7.58      4.85 o 
 -15   1   3        0.35        5.57      6.30 o 
 -14   1   3       44.07       50.38      6.82 o 
 -13   1   3       41.38       33.09      7.61 o 
 -12   1   3       26.26        6.70      9.01 o 
 -11   1   3      142.00      143.56     11.22 o 
 -10   1   3      322.70      300.69     15.18 o 
  -9   1   3     2556.49     2772.05     35.59 o 
  -8   1   3     2310.42     2389.25     29.34 o 
  -7   1   3       68.49       74.19      9.64 o 
  -6   1   3        2.18        0.43      9.24 o 
  -5   1   3     1107.51     1072.66     15.66 o 
  -4   1   3       14.42       15.19      5.64 o 
  -3   1   3      521.60      522.10     10.89 o 
  -2   1   3      446.41      457.65      9.33 o 
  -1   1   3       64.20       76.56      3.22 o 
   0   1   3      684.32      707.24      4.07 o 
   1   1   3     1213.00     1261.33      9.24 o 
   2   1   3      114.69      107.84      8.49 o 
   3   1   3     1433.17     1391.30     14.63 o 
   4   1   3       30.58       29.68      4.26 o 
   5   1   3      775.28      802.42     15.48 o 
   6   1   3      714.79      798.65     18.20 o 
   7   1   3      120.72      117.52     11.67 o 
   8   1   3       88.34       64.27     13.47 o 
   9   1   3       20.25        5.03      7.73 o 
  10   1   3        3.69        9.90      9.90 o 
  11   1   3       11.70        0.00     10.30 o 
  12   1   3       36.54       46.21      8.96 o 
  13   1   3       11.41       10.71     10.71 o 
  14   1   3        1.14        8.76      8.76 o 
  15   1   3       13.55       11.69      6.46 o 
  16   1   3        0.00        1.73      4.78 o 
  17   1   3        0.19        5.20      2.30 o 
  18   1   3        2.51        0.96      0.96 o 
 -19   2   3        1.75        0.63      0.71 o 
 -18   2   3        2.96        1.06      1.82 o 
 -17   2   3        3.80        5.19      2.99 o 
 -16   2   3        0.68        6.85      5.01 o 
 -15   2   3        4.76       20.42      5.76 o 
 -14   2   3        8.32       20.39      8.36 o 
 -13   2   3       12.95       20.17      7.76 o 
 -12   2   3        4.73       14.88      8.39 o 
 -11   2   3       12.11       36.20      8.79 o 
 -10   2   3      214.50      235.97      8.60 o 
  -9   2   3      147.94      147.14     19.15 o 
  -8   2   3     3013.29     3056.87     31.90 o 
  -7   2   3      678.19      722.12     18.80 o 
  -6   2   3      647.89      598.40     21.39 o 
  -5   2   3     1125.14     1121.35     17.16 o 
  -4   2   3      381.28      372.76     14.32 o 
  -3   2   3       64.10       53.96      3.19 o 
  -2   2   3     1579.11     1547.33     16.61 o 
  -1   2   3     2638.47     2405.49     17.16 o 
   0   2   3      517.88      500.37     53.89 o 
   1   2   3       97.42       94.14      4.04 o 
   2   2   3     1026.39      876.96     11.80 o 
   3   2   3      872.40      837.12     12.19 o 
   4   2   3       18.55       27.75      4.18 o 
   5   2   3      120.54      144.33     10.85 o 
   6   2   3       42.51       35.72      7.47 o 
   7   2   3     2055.49     2116.74     31.62 o 
   8   2   3        0.53        9.26      9.26 o 
   9   2   3      160.61      153.12     13.79 o 
  10   2   3       14.17       20.61     10.99 o 
  11   2   3        8.95        2.04     11.45 o 
  12   2   3       21.62        6.28     11.93 o 
  13   2   3       17.23       10.94     10.94 o 
  14   2   3        9.22       10.31      9.23 o 
  15   2   3       13.52       10.73      7.10 o 
  16   2   3        0.11        1.85      5.37 o 
  17   2   3        0.29        1.92      2.83 o 
  18   2   3        2.26        0.98      0.93 o 
 -19   3   3        1.58        0.97      0.52 o 
 -18   3   3        0.03        2.58      1.81 o 
 -17   3   3        4.69        2.54      3.08 o 
 -16   3   3        3.65        9.96      4.63 o 
 -15   3   3       10.64       21.46      7.27 o 
 -14   3   3       26.14       25.53      7.93 o 
 -13   3   3       36.17       27.62      9.54 o 
 -12   3   3        0.93        8.24      8.24 o 
 -11   3   3       43.04       43.75     10.24 o 
 -10   3   3       80.66       80.58      8.23 o 
  -9   3   3       32.95       32.58     13.65 o 
  -8   3   3        0.18        7.29      7.58 o 
  -7   3   3       46.83       68.72      8.69 o 
  -6   3   3       11.81        1.74      8.45 o 
  -5   3   3     1983.79     2047.09     18.25 o 
  -4   3   3      550.37      537.83      3.70 o 
  -3   3   3       70.23       98.66      4.90 o 
  -2   3   3       32.14       25.76      6.61 o 
  -1   3   3     3271.55     3393.18     22.48 o 
   0   3   3     1621.80     1631.87    910.11 o 
   1   3   3     2689.09     2503.12     26.57 o 
   2   3   3        2.28        4.73      4.73 o 
   3   3   3      696.48      692.84     13.96 o 
   4   3   3     1295.03     1200.49      8.40 o 
   5   3   3     5216.64     5296.83     36.88 o 
   6   3   3        0.03        4.64      7.23 o 
   7   3   3      119.67      111.01     12.02 o 
   8   3   3      757.41      810.26     20.60 o 
   9   3   3       23.54        8.88      9.90 o 
  10   3   3        4.08       10.42     10.42 o 
  11   3   3       27.41       13.55     13.55 o 
  12   3   3       59.04       42.46     10.70 o 
  13   3   3        5.05       16.11      8.74 o 
  14   3   3        0.30        6.94      9.77 o 
  15   3   3        1.37        0.94      6.95 o 
  16   3   3        0.89        3.47      4.40 o 
  17   3   3        0.70        2.62      2.62 o 
  18   3   3        0.34        0.79      0.79 o 
 -19   4   3        0.92        0.42      0.42 o 
 -18   4   3        5.88        6.69      1.31 o 
 -17   4   3        2.95        0.56      2.51 o 
 -16   4   3       13.43        5.90      5.23 o 
 -15   4   3       13.36       20.50      7.56 o 
 -14   4   3        4.60        9.27      9.27 o 
 -13   4   3        6.26       13.27     10.24 o 
 -12   4   3       13.44        9.90     11.16 o 
 -11   4   3      264.33      269.95     13.44 o 
 -10   4   3       27.06        8.15     10.34 o 
  -9   4   3      176.53      184.51     14.14 o 
  -8   4   3      559.26      616.02     15.68 o 
  -7   4   3      704.00      636.92     19.43 o 
  -6   4   3       40.27       30.81      6.38 o 
  -5   4   3      145.72      124.41      9.39 o 
  -4   4   3       23.38       29.84      3.97 o 
  -3   4   3       16.57       24.47      4.39 o 
  -2   4   3        0.34        0.27      4.00 o 
  -1   4   3       79.90       75.29      4.55 o 
   0   4   3      407.42      412.53    242.36 o 
   1   4   3      110.54      119.95      6.30 o 
   2   4   3      178.10      151.58      8.01 o 
   3   4   3        0.91        8.45      8.45 o 
   4   4   3     7288.77     7178.80     49.67 o 
   5   4   3        2.76       22.29      9.52 o 
   6   4   3      815.43      791.22     17.94 o 
   7   4   3       60.04       73.75     13.95 o 
   8   4   3        0.07       21.69      8.80 o 
   9   4   3      125.42       91.76     15.69 o 
  10   4   3      214.49      243.37     10.83 o 
  11   4   3       21.53       43.18     11.82 o 
  12   4   3      106.84      156.91     14.82 o 
  13   4   3       19.99       35.95      9.77 o 
  14   4   3       29.46       29.52      9.09 o 
  15   4   3        2.30        0.00      7.17 o 
  16   4   3        0.05        4.55      4.55 o 
  17   4   3       13.25        5.34      2.30 o 
  18   4   3        0.39        0.90      0.42 o 
 -18   5   3        5.55        0.89      1.21 o 
 -17   5   3       24.54       13.02      3.02 o 
 -16   5   3       23.72       29.29      4.67 o 
 -15   5   3        2.71        0.00      7.23 o 
 -14   5   3        9.07       10.29     10.50 o 
 -13   5   3        9.07       38.12     11.86 o 
 -12   5   3      163.33      162.37     17.78 o 
 -11   5   3        8.17        8.52     12.43 o 
 -10   5   3      118.48       88.03     12.43 o 
  -9   5   3       41.73       51.44     10.36 o 
  -8   5   3     1006.02     1083.82     20.54 o 
  -7   5   3        0.43        4.76      9.37 o 
  -6   5   3        7.30       21.62      8.01 o 
  -5   5   3       48.78       64.14      6.20 o 
  -4   5   3      212.64      213.45      6.25 o 
  -3   5   3        9.95       19.06      6.76 o 
  -2   5   3      402.83      375.04      5.89 o 
  -1   5   3      425.12      472.67      4.82 o 
   0   5   3       61.34       51.35     35.98 o 
   1   5   3      687.30      672.98     21.42 o 
   2   5   3      752.33      828.82     15.72 o 
   3   5   3     5256.28     5345.76     48.06 o 
   4   5   3       12.63       26.49     13.25 o 
   5   5   3      536.73      553.35     19.90 o 
   6   5   3      719.67      701.95     21.62 o 
   7   5   3      459.22      496.69      9.00 o 
   8   5   3      155.26      149.00     14.14 o 
   9   5   3        3.62        6.06     11.05 o 
  10   5   3       42.29       55.61     13.64 o 
  11   5   3      218.36      257.31     12.89 o 
  12   5   3        1.11        6.54     13.63 o 
  13   5   3       91.83       69.55     13.37 o 
  14   5   3        0.05        3.21      9.79 o 
  15   5   3        0.01        2.26      7.93 o 
  16   5   3       14.35        6.10      3.75 o 
  17   5   3        1.49        0.58      1.70 o 
 -18   6   3        4.81        1.62      0.74 o 
 -17   6   3       11.68       13.37      2.01 o 
 -16   6   3       32.84       38.24      4.75 o 
 -15   6   3        3.94        3.77      6.81 o 
 -14   6   3        5.77        0.00      7.77 o 
 -13   6   3       15.79       52.94     14.54 o 
 -12   6   3        9.27       36.24     12.85 o 
 -11   6   3      120.01       94.24     15.48 o 
 -10   6   3      246.76      249.08     15.74 o 
  -9   6   3       68.82       69.86     14.46 o 
  -8   6   3       83.96       78.08     16.09 o 
  -7   6   3        1.45        4.61     10.21 o 
  -6   6   3       47.31       37.07     12.31 o 
  -5   6   3        9.53        8.21      8.21 o 
  -4   6   3       35.35       57.46      9.24 o 
  -3   6   3      572.97      562.78      6.65 o 
  -2   6   3      228.76      197.09     13.03 o 
  -1   6   3     2459.83     2602.76      7.88 o 
   0   6   3      108.43      114.86      9.29 o 
   1   6   3     1939.52     1977.14     33.60 o 
   2   6   3       20.61       23.81     11.52 o 
   3   6   3      230.72      231.76     20.40 o 
   4   6   3      692.54      754.33     20.35 o 
   5   6   3     1822.02     1881.43     29.07 o 
   6   6   3       15.37        3.75     11.25 o 
   7   6   3      151.12      155.30     13.81 o 
   8   6   3       10.35       12.74     12.23 o 
   9   6   3       61.77       64.81     12.36 o 
  10   6   3       10.73       15.62     15.62 o 
  11   6   3        1.41       13.37     13.37 o 
  12   6   3       52.46       43.64     14.12 o 
  13   6   3        5.09        7.16     10.50 o 
  14   6   3        0.96        2.40      8.46 o 
  15   6   3        0.15        1.95      5.55 o 
  16   6   3        0.47        3.16      3.30 o 
  17   6   3        6.43        3.29      0.94 o 
 -18   7   3        4.64        0.52      0.38 o 
 -17   7   3        6.23        2.89      1.41 o 
 -16   7   3        1.44        2.60      3.33 o 
 -15   7   3       11.06        4.32      5.66 o 
 -14   7   3       10.91       30.70      7.54 o 
 -13   7   3        0.01       11.74      9.00 o 
 -12   7   3       11.49       24.74     13.29 o 
 -11   7   3      118.49      173.44     17.07 o 
 -10   7   3      184.80      188.15     18.40 o 
  -9   7   3        0.01        0.15      9.72 o 
  -8   7   3        2.48        3.29     11.01 o 
  -7   7   3        2.41        0.92      9.92 o 
  -6   7   3       56.34       55.15     10.97 o 
  -5   7   3      610.38      601.15     16.31 o 
  -4   7   3      485.22      484.48     17.03 o 
  -3   7   3     1470.87     1453.55     25.39 o 
  -2   7   3     2721.91     2811.21      9.74 o 
  -1   7   3      805.36      870.72     25.46 o 
   0   7   3      717.19     1063.59    612.98 o 
   1   7   3      116.40       80.42     13.96 o 
   2   7   3       12.95        7.83     11.94 o 
   3   7   3      144.24      138.31     19.63 o 
   4   7   3      135.85      136.55     13.80 o 
   5   7   3       23.39       27.57     12.92 o 
   6   7   3        2.35       10.85     10.85 o 
   7   7   3        0.16       13.72     13.72 o 
   8   7   3        9.08       29.91     11.66 o 
   9   7   3        0.66       11.77     13.25 o 
  10   7   3      103.73       99.65     16.92 o 
  11   7   3       32.20       46.16     12.89 o 
  12   7   3        5.35       25.75     10.25 o 
  13   7   3        4.36        6.55      9.05 o 
  14   7   3        6.05        4.76      6.77 o 
  15   7   3        3.09        4.99      4.99 o 
  16   7   3        2.60        4.55      1.74 o 
 -17   8   3        0.99        0.32      0.83 o 
 -16   8   3        5.56        7.55      2.15 o 
 -15   8   3        0.21        1.70      4.19 o 
 -14   8   3        0.35        6.59      6.59 o 
 -13   8   3        1.76        8.99      8.99 o 
 -12   8   3        6.36       18.56      9.68 o 
 -11   8   3       62.02       96.66     13.71 o 
 -10   8   3       23.42       31.16     13.10 o 
  -9   8   3      144.34      183.65     13.79 o 
  -8   8   3       12.28       15.98     10.14 o 
  -7   8   3        3.05       11.85     10.46 o 
  -6   8   3        7.38        1.70     10.31 o 
  -5   8   3      165.07      182.98     10.03 o 
  -4   8   3        4.61       12.08     12.08 o 
  -3   8   3      348.21      322.32     11.63 o 
  -2   8   3      951.40      926.94     24.33 o 
  -1   8   3       55.54       53.18     11.09 o 
   0   8   3       26.11       23.81      8.67 o 
   1   8   3        6.27        0.84     15.33 o 
   2   8   3      339.25      290.73     25.21 o 
   3   8   3       85.81       38.66     17.77 o 
   4   8   3      594.06      600.72     24.86 o 
   5   8   3       32.84        7.77     15.04 o 
   6   8   3      148.73      150.30     17.93 o 
   7   8   3       21.98       28.96     15.99 o 
   8   8   3      287.95      345.98     13.64 o 
   9   8   3        0.00       22.34     16.11 o 
  10   8   3        2.10        2.02     13.58 o 
  11   8   3       34.44       53.33     11.75 o 
  12   8   3       15.03       25.17      9.98 o 
  13   8   3        5.85        3.71      7.99 o 
  14   8   3        0.00        5.96      5.96 o 
  15   8   3        0.41        2.59      2.69 o 
  16   8   3        1.78        0.76      1.13 o 
 -16   9   3        3.35        5.16      1.16 o 
 -15   9   3        0.18        0.59      2.67 o 
 -14   9   3        0.21       11.49      4.25 o 
 -13   9   3        2.23        5.54      6.95 o 
 -12   9   3        9.89        5.35      8.12 o 
 -11   9   3        0.67       10.56     10.56 o 
 -10   9   3       70.21       57.05     12.45 o 
  -9   9   3        3.97       12.89     12.89 o 
  -8   9   3       51.00       82.67     11.77 o 
  -7   9   3       26.65       39.51     12.69 o 
  -6   9   3       24.12       11.07     11.07 o 
  -5   9   3       29.93       34.22      9.98 o 
  -4   9   3       59.42       65.83     12.41 o 
  -3   9   3      227.41      217.07     11.38 o 
  -2   9   3       23.26       30.29     14.25 o 
  -1   9   3       77.47       69.03     20.11 o 
   0   9   3       46.88       55.81      9.43 o 
   1   9   3      171.27      197.03     18.72 o 
   2   9   3      102.56       99.21     19.29 o 
   3   9   3       93.20       82.70     22.68 o 
   4   9   3      176.86      195.22     26.97 o 
   5   9   3      601.19      665.73     31.86 o 
   6   9   3       31.87       27.19     25.15 o 
   7   9   3       27.18       53.61     21.62 o 
   8   9   3      304.44      287.60     14.95 o 
   9   9   3       31.77       32.46     18.01 o 
  10   9   3        7.43       10.06     13.71 o 
  11   9   3        7.85       33.33     10.24 o 
  12   9   3        8.88        9.36      9.55 o 
  13   9   3        1.33        5.52      6.47 o 
  14   9   3        5.42       13.78      3.44 o 
  15   9   3        3.74        1.48      1.48 o 
 -16  10   3        1.69        0.10      0.53 o 
 -15  10   3        1.23        0.60      1.58 o 
 -14  10   3        1.05        1.83      2.93 o 
 -13  10   3        0.02        5.58      5.58 o 
 -12  10   3        1.46        6.87      6.87 o 
 -11  10   3       11.44        9.95      9.95 o 
 -10  10   3        6.61        9.34     11.51 o 
  -9  10   3       47.09       45.98     10.34 o 
  -8  10   3        1.63       12.46      9.49 o 
  -7  10   3      105.67       83.65     13.31 o 
  -6  10   3       12.26        0.00     12.06 o 
  -5  10   3      139.93      155.33     14.15 o 
  -4  10   3       22.13       17.95     13.05 o 
  -3  10   3       43.09       46.09     13.56 o 
  -2  10   3      129.18      119.62     15.54 o 
  -1  10   3      116.91      122.77     14.63 o 
   0  10   3       34.70       51.86     15.43 o 
   1  10   3        0.75       23.65     23.65 o 
   2  10   3       41.58        0.00     24.96 o 
   3  10   3      562.54      569.94     33.47 o 
   4  10   3      431.89      431.61     38.68 o 
   5  10   3       85.58      141.68     28.87 o 
   6  10   3       93.91       88.53     26.77 o 
   7  10   3       47.63       61.03     20.20 o 
   8  10   3        0.52       28.71     17.07 o 
   9  10   3       91.39      105.70     14.25 o 
  10  10   3        1.32       10.58     12.66 o 
  11  10   3        2.76       10.42     10.42 o 
  12  10   3        6.50       17.08      6.45 o 
  13  10   3        1.99       13.73      4.50 o 
  14  10   3        0.95        5.97      1.75 o 
 -15  11   3        1.71        0.56      0.56 o 
 -14  11   3        0.56        2.73      1.48 o 
 -13  11   3        1.66        2.30      3.00 o 
 -12  11   3        0.97        7.91      4.08 o 
 -11  11   3       12.44        7.09      6.28 o 
 -10  11   3       21.28       25.74      8.23 o 
  -9  11   3       18.61       27.77      9.89 o 
  -8  11   3       97.52       78.91     11.33 o 
  -7  11   3        0.74       23.53     11.64 o 
  -6  11   3      152.80      177.06     16.71 o 
  -5  11   3       12.31       13.37     16.63 o 
  -4  11   3      135.32      141.50     20.28 o 
  -3  11   3      131.75      153.25     16.30 o 
  -2  11   3      181.12      225.70     16.04 o 
  -1  11   3      130.87      176.26     23.22 o 
   0  11   3       11.09        6.98     18.49 o 
   1  11   3       25.79       51.62     27.05 o 
   2  11   3      306.18      322.37     30.91 o 
   3  11   3      572.13      521.20     39.27 o 
   4  11   3        6.84       12.75     25.54 o 
   5  11   3      115.69      172.05     29.49 o 
   6  11   3       51.47       14.59     20.90 o 
   7  11   3       35.97       17.57     17.57 o 
   8  11   3        0.36        2.77     15.27 o 
   9  11   3       12.56       14.56     14.56 o 
  10  11   3        2.21        3.70     11.27 o 
  11  11   3       12.69        2.66      7.43 o 
  12  11   3        2.46        2.53      3.70 o 
  13  11   3        1.63        1.26      2.31 o 
 -14  12   3        1.90        0.54      0.54 o 
 -13  12   3        1.64        1.04      1.29 o 
 -12  12   3        0.18        0.50      2.67 o 
 -11  12   3       23.25       25.85      4.19 o 
 -10  12   3        7.13        9.76      5.32 o 
  -9  12   3       31.20       16.80      6.85 o 
  -8  12   3        0.59        2.92      8.03 o 
  -7  12   3       20.53        9.92      9.92 o 
  -6  12   3       10.16       11.07     10.60 o 
  -5  12   3       63.56       61.63     11.51 o 
  -4  12   3       59.51       51.49     13.45 o 
  -3  12   3       34.42       10.93     14.72 o 
  -2  12   3      152.48      134.96     21.96 o 
  -1  12   3        8.57       21.34     22.32 o 
   0  12   3        1.88       17.89     37.06 o 
   1  12   3        3.77        0.10     27.79 o 
   2  12   3      375.02      342.79     33.15 o 
   3  12   3       40.99        4.08     29.64 o 
   4  12   3      177.29      235.09     31.71 o 
   5  12   3       30.55       77.03     21.74 o 
   6  12   3       92.77       90.93     20.98 o 
   7  12   3        3.00       44.73     17.05 o 
   8  12   3        3.30       29.14     10.64 o 
   9  12   3        0.20        5.61      9.95 o 
  10  12   3        4.70        7.77      7.77 o 
  11  12   3        1.79        1.69      4.52 o 
  12  12   3        4.56        1.75      2.30 o 
 -12  13   3        0.54        1.06      1.06 o 
 -11  13   3        0.04        3.21      2.02 o 
 -10  13   3        6.22        1.08      3.21 o 
  -9  13   3        0.51        4.59      4.59 o 
  -8  13   3        4.73        7.73      5.22 o 
  -7  13   3        0.72        6.07      7.17 o 
  -6  13   3        0.61        5.79      7.51 o 
  -5  13   3        1.64        9.75      9.75 o 
  -4  13   3       29.46       11.80     11.80 o 
  -3  13   3       15.78        4.86     14.25 o 
  -2  13   3       45.92       52.85     14.92 o 
  -1  13   3       13.67       16.53     16.94 o 
   0  13   3        1.31       15.51     38.34 o 
   1  13   3       37.85       70.42     22.30 o 
   2  13   3        3.84       24.68     24.68 o 
   3  13   3       23.13       23.46     23.46 o 
   4  13   3       50.78       19.91     19.91 o 
   5  13   3       40.13       51.00     18.72 o 
   6  13   3       17.79       16.01     16.01 o 
   7  13   3        0.08        0.65     12.62 o 
   8  13   3       10.39        9.11      9.31 o 
   9  13   3        5.49        6.39      6.13 o 
  10  13   3        0.81        0.76      3.62 o 
  11  13   3        0.88        0.14      1.64 o 
 -11  14   3        8.01       10.46      0.54 o 
 -10  14   3        0.90        1.43      1.43 o 
  -9  14   3        3.64        1.89      1.89 o 
  -8  14   3        0.55        1.08      2.74 o 
  -7  14   3        1.00        0.71      3.57 o 
  -6  14   3        2.95        8.77      4.65 o 
  -5  14   3        0.32        0.00      5.71 o 
  -4  14   3        1.57        1.95      6.87 o 
  -3  14   3       13.27        1.92     10.89 o 
  -2  14   3        1.79       26.83     12.23 o 
  -1  14   3       11.16       32.00     13.98 o 
   0  14   3        9.78       11.68     30.27 o 
   1  14   3       11.10       18.25     18.25 o 
   2  14   3        7.67       16.49     16.49 o 
   3  14   3        8.66        6.42     13.92 o 
   4  14   3        2.74       15.78     15.78 o 
   5  14   3       13.17        7.66     12.56 o 
   6  14   3        0.95       24.70      9.74 o 
   7  14   3       13.59        1.59      7.93 o 
   8  14   3        1.16        1.04      5.33 o 
   9  14   3        0.04        5.55      3.30 o 
  10  14   3        0.45        1.67      1.42 o 
  -9  15   3        0.14        0.54      0.54 o 
  -8  15   3        1.29        0.88      1.00 o 
  -7  15   3        1.21        1.71      1.71 o 
  -6  15   3        0.69        2.56      2.56 o 
  -5  15   3        0.28        0.72      4.22 o 
  -4  15   3        3.78        4.60      4.88 o 
  -3  15   3        1.14        0.00      5.71 o 
  -2  15   3       16.24        1.37      7.11 o 
  -1  15   3        1.13       19.18      8.94 o 
   0  15   3        0.13       15.13      7.58 o 
   1  15   3        8.53       12.46     12.46 o 
   2  15   3        0.49        2.06     10.97 o 
   3  15   3        3.67       14.17      9.93 o 
   4  15   3        3.13        3.65      9.84 o 
   5  15   3        2.66       18.79      6.96 o 
   6  15   3        2.91        5.93      5.93 o 
   7  15   3        0.31        3.27      3.27 o 
   8  15   3        0.42        1.11      1.44 o 
  -7  16   3        0.02        0.86      0.37 o 
  -6  16   3        0.14        0.91      0.91 o 
  -5  16   3        0.26        1.30      1.25 o 
  -4  16   3        0.00        2.14      2.14 o 
  -3  16   3        0.45        2.57      2.57 o 
  -2  16   3        2.01        1.32      3.19 o 
  -1  16   3        4.77        3.35      3.51 o 
   0  16   3        0.05       12.55     12.55 o 
   1  16   3        0.05        6.30      5.59 o 
   2  16   3        0.71        8.10      5.53 o 
   3  16   3        1.96        1.81      4.37 o 
   4  16   3        0.38        3.61      3.61 o 
   5  16   3        1.13        1.96      2.25 o 
 -19   0   4        0.09        0.09      0.38 o 
 -18   0   4        2.26        1.19      1.19 o 
 -17   0   4        2.69        1.98      2.37 o 
 -16   0   4       19.22       13.81      3.76 o 
 -15   0   4       15.41        3.19      4.84 o 
 -14   0   4        3.02       11.67      5.41 o 
 -13   0   4       48.24       50.20      6.98 o 
 -12   0   4        3.80        0.49      9.44 o 
 -11   0   4       41.02       50.66      9.39 o 
 -10   0   4      312.09      312.58     21.78 o 
  -9   0   4    19604.21    20393.37     90.06 o 
  -8   0   4     1459.97     1422.53     31.93 o 
  -7   0   4      132.52      128.47      9.36 o 
  -6   0   4      126.44      115.64      9.02 o 
  -5   0   4      642.43      637.36      5.24 o 
  -4   0   4       36.84       42.00      5.85 o 
  -3   0   4      137.06      156.67      4.23 o 
  -2   0   4     1649.28     1747.39     20.12 o 
  -1   0   4     6924.73     7124.13     32.61 o 
   0   0   4     3476.01     3622.45     65.40 o 
   1   0   4     7777.79     7778.88     34.76 o 
   2   0   4     2241.55     2185.15     18.68 o 
   3   0   4      222.60      247.85      7.48 o 
   4   0   4    15032.10    14957.54     61.66 o 
   5   0   4       11.38        0.60     15.72 o 
   6   0   4       91.06       86.23      7.38 o 
   7   0   4       86.91       69.66     10.15 o 
   8   0   4       22.71       36.66      9.98 o 
   9   0   4        3.46        0.89      9.86 o 
  10   0   4       99.13      115.66     11.69 o 
  11   0   4        4.59       13.53     13.53 o 
  12   0   4      384.15      348.01     17.58 o 
  13   0   4        1.45       20.82      9.47 o 
  14   0   4       55.49       48.29      8.57 o 
  15   0   4        0.37       12.44      5.63 o 
  16   0   4        2.19        6.98      3.25 o 
  17   0   4       23.65       27.85      1.77 o 
  18   0   4        1.47        0.45      0.45 o 
 -19   1   4        0.35        0.17      0.46 o 
 -18   1   4        1.21        1.23      1.23 o 
 -17   1   4       10.87       15.36      2.32 o 
 -16   1   4       11.89        8.97      3.63 o 
 -15   1   4       19.28       21.12      5.05 o 
 -14   1   4        0.12       11.44      5.79 o 
 -13   1   4        3.32        4.62      7.32 o 
 -12   1   4        0.03        8.04      8.04 o 
 -11   1   4      615.69      622.78     12.62 o 
 -10   1   4     1482.29     1434.59     31.94 o 
  -9   1   4     1008.87      991.17     23.31 o 
  -8   1   4     9063.39     9220.89     59.16 o 
  -7   1   4     3324.80     3370.90     30.26 o 
  -6   1   4       39.45       35.12      5.99 o 
  -5   1   4       17.17       13.44      5.84 o 
  -4   1   4      158.32      143.32      4.10 o 
  -3   1   4       68.49       83.58      5.34 o 
  -2   1   4     2300.22     2175.43     21.01 o 
  -1   1   4      322.64      339.55      4.70 o 
   0   1   4     1446.15     1498.74     55.30 o 
   1   1   4      468.51      479.43     16.17 o 
   2   1   4        0.58        3.60      6.69 o 
   3   1   4      668.88      675.42     14.03 o 
   4   1   4      534.05      529.36      9.29 o 
   5   1   4     1471.66     1609.44     30.10 o 
   6   1   4        7.89       14.56      7.57 o 
   7   1   4      211.22      208.85     10.88 o 
   8   1   4        0.11       17.03      8.03 o 
   9   1   4       13.90       11.67      9.68 o 
  10   1   4       53.01       48.41     11.02 o 
  11   1   4      211.75      263.53     17.56 o 
  12   1   4        4.16        2.01     12.97 o 
  13   1   4      176.32      185.87     11.61 o 
  14   1   4        0.27        0.71      7.80 o 
  15   1   4        9.03        4.41      6.54 o 
  16   1   4       19.90        8.22      3.92 o 
  17   1   4        3.69        5.37      1.63 o 
 -19   2   4        1.84        0.49      0.37 o 
 -18   2   4        9.18       12.87      1.23 o 
 -17   2   4       11.72        4.74      2.09 o 
 -16   2   4       23.22       28.59      3.76 o 
 -15   2   4       34.46       38.01      4.82 o 
 -14   2   4        0.27        7.77      4.73 o 
 -13   2   4       39.88       46.50      7.68 o 
 -12   2   4       21.63       21.50      9.62 o 
 -11   2   4       39.59       28.64      9.48 o 
 -10   2   4      360.08      346.62     16.34 o 
  -9   2   4     1243.59     1202.92     29.24 o 
  -8   2   4     2492.57     2530.46     35.16 o 
  -7   2   4       90.52       91.56      8.51 o 
  -6   2   4      516.61      523.36     15.88 o 
  -5   2   4      693.96      692.94      4.34 o 
  -4   2   4      947.71      903.60      5.42 o 
  -3   2   4      255.32      252.05      5.72 o 
  -2   2   4     1072.89     1080.85      9.50 o 
  -1   2   4     1595.33     1490.83     15.31 o 
   0   2   4      128.28      130.59      4.32 o 
   1   2   4     1410.45     1371.09     13.71 o 
   2   2   4     1626.56     1642.38     20.39 o 
   3   2   4        1.16        0.29      5.78 o 
   4   2   4       41.36       50.44      6.93 o 
   5   2   4     1556.44     1611.11     22.08 o 
   6   2   4      106.37      111.77     10.59 o 
   7   2   4      341.42      362.87     14.03 o 
   8   2   4       24.43        8.06      8.06 o 
   9   2   4      142.29      136.65     12.39 o 
  10   2   4       93.25      125.33     16.44 o 
  11   2   4       13.71       22.87     13.53 o 
  12   2   4      197.16      198.40     15.78 o 
  13   2   4        4.78       11.33     11.58 o 
  14   2   4       44.02       62.13      8.50 o 
  15   2   4       22.99        8.05      8.05 o 
  16   2   4       23.37       30.17      4.39 o 
  17   2   4        5.50        0.00      1.72 o 
 -19   3   4        0.58        0.39      0.39 o 
 -18   3   4        1.45        0.89      1.18 o 
 -17   3   4        3.05        0.88      2.26 o 
 -16   3   4        3.82        3.48      3.86 o 
 -15   3   4        0.75        2.81      5.26 o 
 -14   3   4        4.61        5.83      6.77 o 
 -13   3   4        2.07       14.67      7.04 o 
 -12   3   4        8.10       23.14      7.80 o 
 -11   3   4      117.42      142.66     11.72 o 
 -10   3   4        2.48       18.76      8.16 o 
  -9   3   4       11.79       16.21      9.23 o 
  -8   3   4      821.35      821.97     18.14 o 
  -7   3   4       47.21       48.25      6.25 o 
  -6   3   4      120.56      126.36      6.47 o 
  -5   3   4     1048.83     1093.82     15.10 o 
  -4   3   4      514.51      501.84      4.60 o 
  -3   3   4      634.25      653.58     14.05 o 
  -2   3   4      964.37      947.39      4.09 o 
  -1   3   4      200.68      196.81      7.36 o 
   0   3   4       80.85       83.04     12.61 o 
   1   3   4      142.71      118.91     11.23 o 
   2   3   4      245.29      212.22      9.72 o 
   3   3   4      596.89      613.80     12.03 o 
   4   3   4      156.01      143.72      7.72 o 
   5   3   4      156.93      155.75     11.41 o 
   6   3   4       45.15       42.47      8.98 o 
   7   3   4      359.25      372.95     15.43 o 
   8   3   4        0.21       11.52     11.52 o 
   9   3   4       79.30       76.92     11.51 o 
  10   3   4       41.08       18.16     11.08 o 
  11   3   4      157.32      166.08     13.82 o 
  12   3   4        0.24       12.46     12.46 o 
  13   3   4       29.85       37.46     11.16 o 
  14   3   4        2.49       24.70      9.78 o 
  15   3   4       23.08       14.49      6.38 o 
  16   3   4       20.29       24.45      3.83 o 
  17   3   4        3.50        1.41      1.41 o 
 -19   4   4        0.08        0.07      0.28 o 
 -18   4   4        1.88        1.36      1.36 o 
 -17   4   4        1.24        2.27      2.27 o 
 -16   4   4        1.97        4.80      3.24 o 
 -15   4   4        7.61        0.94      4.46 o 
 -14   4   4        0.02        6.71      6.71 o 
 -13   4   4       23.02       38.22      7.44 o 
 -12   4   4        6.36        3.08      9.97 o 
 -11   4   4       68.53       82.01     10.36 o 
 -10   4   4        0.01       23.25      9.35 o 
  -9   4   4      113.12      115.47     11.37 o 
  -8   4   4       62.55       61.14      7.86 o 
  -7   4   4     1073.47     1063.84     21.45 o 
  -6   4   4       75.78       73.35      6.73 o 
  -5   4   4      303.09      284.47      6.38 o 
  -4   4   4        6.54        3.42      4.91 o 
  -3   4   4     1668.23     1541.84     25.17 o 
  -2   4   4       15.38       23.22      5.24 o 
  -1   4   4      436.74      437.99      9.39 o 
   0   4   4      889.27      868.62     13.81 o 
   1   4   4     1081.92     1156.90     20.92 o 
   2   4   4      294.82      291.67     13.61 o 
   3   4   4        0.14        3.35      8.56 o 
   4   4   4     2532.39     2553.25     31.92 o 
   5   4   4       24.49       14.19      8.03 o 
   6   4   4      155.12      162.91     14.30 o 
   7   4   4      123.59      138.86     14.78 o 
   8   4   4      297.37      319.87      8.79 o 
   9   4   4       13.84       14.73     10.61 o 
  10   4   4       28.29       60.70     11.39 o 
  11   4   4       24.03        0.00     12.93 o 
  12   4   4        2.17       26.92     11.49 o 
  13   4   4       13.42        9.46      9.46 o 
  14   4   4       23.57       30.95      8.07 o 
  15   4   4       27.01       31.38      6.56 o 
  16   4   4        0.30        0.16      2.60 o 
  17   4   4        3.41        0.88      1.20 o 
 -18   5   4        1.76        0.98      0.98 o 
 -17   5   4        0.47        0.87      2.17 o 
 -16   5   4        7.52        3.99      3.99 o 
 -15   5   4        0.83        1.02      4.67 o 
 -14   5   4       58.93       44.67      6.47 o 
 -13   5   4        5.34        0.00      7.06 o 
 -12   5   4       40.46       11.33     11.06 o 
 -11   5   4        4.60        4.48      9.53 o 
 -10   5   4      332.70      348.52     13.17 o 
  -9   5   4       86.45       89.13      8.78 o 
  -8   5   4      354.90      382.83     10.57 o 
  -7   5   4      100.76      109.22     13.59 o 
  -6   5   4      493.07      496.54      7.95 o 
  -5   5   4       32.43       14.14      8.75 o 
  -4   5   4        0.52        6.10      6.10 o 
  -3   5   4        0.03        5.07      5.07 o 
  -2   5   4      328.28      297.01     10.59 o 
  -1   5   4        7.62       11.67      6.58 o 
   0   5   4      667.31      707.28    391.07 o 
   1   5   4      860.32      859.38     19.24 o 
   2   5   4     1421.70     1389.34     24.13 o 
   3   5   4      426.18      408.84     18.38 o 
   4   5   4       39.71       30.10      9.23 o 
   5   5   4      122.14      116.87     12.27 o 
   6   5   4      675.27      710.74     21.94 o 
   7   5   4       64.94       49.90      9.01 o 
   8   5   4      703.64      776.69     21.59 o 
   9   5   4       16.31       14.45     14.12 o 
  10   5   4       33.46       15.19     15.19 o 
  11   5   4      118.59      120.06     13.06 o 
  12   5   4       21.60       27.95     10.81 o 
  13   5   4       10.46       13.94      8.87 o 
  14   5   4       12.10        6.70      7.92 o 
  15   5   4        9.96        6.28      5.63 o 
  16   5   4        2.87        3.03      2.49 o 
  17   5   4        0.00        0.14      0.72 o 
 -18   6   4        5.24        0.92      0.63 o 
 -17   6   4        0.65        2.73      1.69 o 
 -16   6   4        0.99        5.35      3.66 o 
 -15   6   4       20.04        7.95      4.77 o 
 -14   6   4       11.74        3.75      5.58 o 
 -13   6   4        7.95       17.79      7.43 o 
 -12   6   4       19.15        1.65      8.79 o 
 -11   6   4       25.85       33.94      8.69 o 
 -10   6   4      135.39      144.33     10.95 o 
  -9   6   4      120.75      121.51      9.27 o 
  -8   6   4       41.52       42.43      9.96 o 
  -7   6   4        7.06       10.77      7.99 o 
  -6   6   4      108.34      115.32     10.79 o 
  -5   6   4      591.19      591.63      9.08 o 
  -4   6   4       18.22        3.78      8.14 o 
  -3   6   4       33.96       29.09      7.11 o 
  -2   6   4      692.86      721.93      6.88 o 
  -1   6   4      597.63      596.73     21.96 o 
   0   6   4       61.81       58.75      6.75 o 
   1   6   4     3259.13     3372.72     41.52 o 
   2   6   4       34.09       48.12     10.32 o 
   3   6   4       11.50        8.72      9.10 o 
   4   6   4      185.48      201.15     15.13 o 
   5   6   4       64.14       91.29     14.08 o 
   6   6   4        2.37       15.71     11.23 o 
   7   6   4      518.67      495.51     20.97 o 
   8   6   4       51.44       61.79     14.36 o 
   9   6   4      117.84      122.77     18.98 o 
  10   6   4      141.98      143.83     17.36 o 
  11   6   4        5.82       10.60     12.61 o 
  12   6   4       32.79       11.30     11.80 o 
  13   6   4       50.87       48.74     10.93 o 
  14   6   4       27.83       33.51      7.10 o 
  15   6   4        2.06        0.00      3.71 o 
  16   6   4        1.41        1.80      1.80 o 
 -17   7   4        5.59        1.33      1.33 o 
 -16   7   4        3.34        2.10      2.38 o 
 -15   7   4        0.02        3.62      4.61 o 
 -14   7   4        0.42       12.40      5.98 o 
 -13   7   4        8.78        2.92      7.06 o 
 -12   7   4        3.86        8.51      8.51 o 
 -11   7   4        0.06       16.40     10.16 o 
 -10   7   4       38.23       45.60     11.81 o 
  -9   7   4        7.52       14.98     10.69 o 
  -8   7   4       58.16       58.13     10.98 o 
  -7   7   4        8.77       10.40     10.40 o 
  -6   7   4       20.87       21.40      9.08 o 
  -5   7   4       82.45       75.35     10.31 o 
  -4   7   4      380.68      388.21      8.23 o 
  -3   7   4        5.03        0.00      9.56 o 
  -2   7   4      106.83       91.47     19.69 o 
  -1   7   4      113.96      142.00      9.14 o 
   0   7   4      278.42      313.26     15.26 o 
   1   7   4        0.03        1.75     13.13 o 
   2   7   4       48.01       33.32     10.83 o 
   3   7   4        6.90        8.97     13.03 o 
   4   7   4       27.39       43.87     11.42 o 
   5   7   4       92.75       60.99     14.40 o 
   6   7   4        2.50       14.25     14.25 o 
   7   7   4        0.06        0.00     15.97 o 
   8   7   4      231.73      250.10     19.53 o 
   9   7   4       66.88       27.66     17.76 o 
  10   7   4        4.74       35.28     14.12 o 
  11   7   4      149.86      109.67     15.51 o 
  12   7   4        8.80        8.65      8.44 o 
  13   7   4       42.59       20.51     10.02 o 
  14   7   4        8.66        6.49      5.01 o 
  15   7   4        0.05        3.08      2.69 o 
  16   7   4        0.79        1.05      1.05 o 
 -17   8   4        0.22        0.23      0.59 o 
 -16   8   4        1.41        3.59      1.86 o 
 -15   8   4        2.72        0.74      3.21 o 
 -14   8   4        0.14        3.23      5.03 o 
 -13   8   4        6.57        5.69      7.03 o 
 -12   8   4        3.10        8.98      8.98 o 
 -11   8   4       32.09       36.31      9.26 o 
 -10   8   4        2.38       11.02     11.02 o 
  -9   8   4       68.67       71.57     10.76 o 
  -8   8   4       42.04       58.39     11.01 o 
  -7   8   4      110.27      113.14     11.31 o 
  -6   8   4      120.68      122.88     12.51 o 
  -5   8   4        4.22       10.17     10.17 o 
  -4   8   4      114.46       95.81     14.33 o 
  -3   8   4      129.20      140.77      9.03 o 
  -2   8   4      138.23      123.73     15.22 o 
  -1   8   4      184.77      155.50     12.32 o 
   0   8   4        3.15        3.73     39.81 o 
   1   8   4      128.33      117.56     15.60 o 
   2   8   4        9.09       14.56     14.56 o 
   3   8   4      169.45      169.14     17.02 o 
   4   8   4       28.98        5.34     16.04 o 
   5   8   4       90.38       72.37     18.55 o 
   6   8   4      108.52      101.29     20.07 o 
   7   8   4       13.00       22.85     18.66 o 
   8   8   4       21.29       27.45     15.98 o 
   9   8   4       17.86       21.55     13.25 o 
  10   8   4       71.57       73.75     13.67 o 
  11   8   4       13.58       12.79     12.79 o 
  12   8   4       19.77       10.74      8.81 o 
  13   8   4        3.33        6.33      6.33 o 
  14   8   4        2.91        1.36      3.58 o 
  15   8   4        1.74        1.24      1.71 o 
 -16   9   4        0.30        2.66      0.82 o 
 -15   9   4        0.15        2.18      2.18 o 
 -14   9   4        0.93        4.66      4.66 o 
 -13   9   4        0.31        6.24      6.24 o 
 -12   9   4        0.97        7.66      7.66 o 
 -11   9   4        0.00        7.92      8.53 o 
 -10   9   4        0.82        5.20      8.29 o 
  -9   9   4       14.41        7.39     10.83 o 
  -8   9   4       28.24       34.21      9.73 o 
  -7   9   4       28.62       21.53     10.92 o 
  -6   9   4       41.65       48.32     11.17 o 
  -5   9   4       14.96       23.90     11.79 o 
  -4   9   4        0.96       13.99     13.99 o 
  -3   9   4        7.85       28.25     10.46 o 
  -2   9   4       52.23       63.51     12.69 o 
  -1   9   4       45.08       12.93     15.70 o 
   0   9   4       38.55       48.76     23.26 o 
   1   9   4       14.96       16.93     16.93 o 
   2   9   4        0.79       20.12     20.12 o 
   3   9   4       70.48       72.46     23.80 o 
   4   9   4        6.24        9.39     21.41 o 
   5   9   4       30.43       30.98     20.18 o 
   6   9   4        7.08       21.76     21.76 o 
   7   9   4        0.16       19.26     19.26 o 
   8   9   4        1.62        3.20     14.45 o 
   9   9   4       18.73        9.57     12.97 o 
  10   9   4        3.83        0.00     11.12 o 
  11   9   4       13.06       21.76      8.16 o 
  12   9   4        2.72        8.72      6.14 o 
  13   9   4        0.53       12.21      4.42 o 
  14   9   4        0.99        0.00      2.25 o 
  15   9   4        1.43        0.14      0.69 o 
 -15  10   4        0.04        0.47      1.03 o 
 -14  10   4        6.90        2.65      2.65 o 
 -13  10   4        2.69        0.00      4.06 o 
 -12  10   4       11.45       17.99      6.09 o 
 -11  10   4        2.03        9.75      7.28 o 
 -10  10   4       22.82       19.96      6.78 o 
  -9  10   4        1.23        3.38      9.91 o 
  -8  10   4        6.88       23.81     10.90 o 
  -7  10   4       29.42        1.95     12.56 o 
  -6  10   4       20.73       12.76     12.76 o 
  -5  10   4       40.72       47.32     13.24 o 
  -4  10   4        0.94        1.88     12.69 o 
  -3  10   4      349.26      370.23     16.74 o 
  -2  10   4      102.87      117.38     17.16 o 
  -1  10   4       39.61       14.51     15.45 o 
   0  10   4       75.88       59.17     27.18 o 
   1  10   4        6.19       18.41     35.33 o 
   2  10   4        6.47       45.75     24.87 o 
   3  10   4       41.43       49.76     23.48 o 
   4  10   4        1.41       23.56     23.56 o 
   5  10   4        0.13       13.93     21.88 o 
   6  10   4       14.71        3.15     20.63 o 
   7  10   4       35.30       58.99     16.91 o 
   8  10   4        0.25       16.36     16.36 o 
   9  10   4        0.93       11.14     11.40 o 
  10  10   4        9.41       19.89      9.00 o 
  11  10   4        0.11        4.02      6.71 o 
  12  10   4        1.42        7.27      4.82 o 
  13  10   4        0.17        6.10      2.34 o 
  14  10   4        0.36        1.79      0.96 o 
 -14  11   4        1.25        1.22      1.22 o 
 -13  11   4        4.24        2.55      2.55 o 
 -12  11   4        0.02        9.68      3.86 o 
 -11  11   4        1.90        5.88      5.88 o 
 -10  11   4        1.05       13.78      6.60 o 
  -9  11   4        0.71        8.65      8.65 o 
  -8  11   4        0.17       12.95      9.18 o 
  -7  11   4        0.13       10.10     10.10 o 
  -6  11   4        8.28       13.92     13.39 o 
  -5  11   4        2.71        2.16     13.24 o 
  -4  11   4       40.14       19.02     11.05 o 
  -3  11   4        0.11       36.85     16.67 o 
  -2  11   4      298.07      317.51     16.88 o 
  -1  11   4        8.01       19.11     21.02 o 
   0  11   4       44.89       25.09     85.26 o 
   1  11   4        3.92       27.20     27.20 o 
   2  11   4        8.40       27.15     27.15 o 
   3  11   4       11.43       18.28     21.22 o 
   4  11   4       35.70        3.61     22.14 o 
   5  11   4       36.70       77.57     22.56 o 
   6  11   4        1.09        0.70     16.14 o 
   7  11   4       10.35       16.84     16.84 o 
   8  11   4        5.21       12.81     12.81 o 
   9  11   4        4.41        9.62      9.85 o 
  10  11   4        1.60        7.79      7.79 o 
  11  11   4        3.65       18.49      4.60 o 
  12  11   4        0.00        2.97      2.97 o 
  13  11   4        0.45        2.98      0.94 o 
 -13  12   4        1.00        1.20      1.04 o 
 -12  12   4        5.16       10.63      1.76 o 
 -11  12   4        3.53        0.00      3.10 o 
 -10  12   4        1.40        3.45      4.84 o 
  -9  12   4        0.29        8.61      5.29 o 
  -8  12   4        0.54        2.63      7.44 o 
  -7  12   4        0.06        4.74      8.74 o 
  -6  12   4       16.10        5.43     10.61 o 
  -5  12   4       10.44       18.50     12.41 o 
  -4  12   4       11.23        7.10     12.84 o 
  -3  12   4       33.47       16.81     16.81 o 
  -2  12   4        0.00        2.77     18.20 o 
  -1  12   4        0.01        3.07     20.62 o 
   0  12   4       41.80       51.01     13.76 o 
   1  12   4       40.71       30.85     30.85 o 
   2  12   4       31.87       27.64     27.64 o 
   3  12   4        9.21        3.90     20.50 o 
   4  12   4        8.82       19.12     19.12 o 
   5  12   4       23.24       36.18     17.07 o 
   6  12   4       22.14        2.78     14.23 o 
   7  12   4        4.94        9.89     14.66 o 
   8  12   4        6.63       11.02     11.02 o 
   9  12   4        0.53       12.91      7.84 o 
  10  12   4        3.66        4.80      5.19 o 
  11  12   4        3.38        6.04      2.81 o 
  12  12   4        1.77        3.21      1.10 o 
 -12  13   4        2.18        1.15      0.82 o 
 -11  13   4        3.48        1.66      1.66 o 
 -10  13   4        3.73        1.44      2.49 o 
  -9  13   4        0.66       10.74      3.77 o 
  -8  13   4        0.30        5.09      5.09 o 
  -7  13   4        7.04        7.05      6.53 o 
  -6  13   4       21.78       10.12      7.78 o 
  -5  13   4       61.02       71.88     10.17 o 
  -4  13   4        0.03       11.94     11.94 o 
  -3  13   4        8.52       20.83     13.72 o 
  -2  13   4        0.33       10.47     13.42 o 
  -1  13   4        0.00       11.66     16.05 o 
   0  13   4       29.35       13.25     17.56 o 
   1  13   4       28.49       20.17     18.49 o 
   2  13   4        0.90        6.58     18.50 o 
   3  13   4        6.24       12.98     17.30 o 
   4  13   4        4.15        6.11     16.50 o 
   5  13   4        1.36        2.80     13.36 o 
   6  13   4        4.55        3.71     10.93 o 
   7  13   4        5.72        7.40      9.14 o 
   8  13   4        1.98        8.38      8.38 o 
   9  13   4        0.37        9.56      4.22 o 
  10  13   4        0.03        2.40      2.40 o 
  11  13   4        1.09        0.18      0.85 o 
 -11  14   4        3.00        0.70      0.34 o 
 -10  14   4        0.48        0.72      0.88 o 
  -9  14   4        0.79        1.78      1.78 o 
  -8  14   4        3.88        0.49      2.46 o 
  -7  14   4        3.23        3.43      3.63 o 
  -6  14   4       11.62        5.05      5.05 o 
  -5  14   4        0.03        7.71      7.71 o 
  -4  14   4       18.26       12.00      6.50 o 
  -3  14   4       24.36       10.07     10.07 o 
  -2  14   4        0.89        8.23     11.77 o 
  -1  14   4        0.01        0.50     12.94 o 
   0  14   4        0.00        2.38     13.85 o 
   1  14   4        0.25       13.27     13.27 o 
   2  14   4        2.58        2.37     12.21 o 
   3  14   4        1.97       12.49     12.49 o 
   4  14   4        3.03       15.56      9.10 o 
   5  14   4        1.89        9.89      9.89 o 
   6  14   4        2.40        8.47      8.47 o 
   7  14   4        0.07        5.35      4.71 o 
   8  14   4        2.37        3.42      3.42 o 
   9  14   4        0.82        4.32      1.71 o 
  -9  15   4        0.25        0.42      0.42 o 
  -8  15   4        1.80        2.07      0.88 o 
  -7  15   4        0.62        1.47      1.47 o 
  -6  15   4        2.11        2.34      2.34 o 
  -5  15   4        0.06        4.58      3.59 o 
  -4  15   4        5.18        1.79      3.78 o 
  -3  15   4        0.22        8.76      5.23 o 
  -2  15   4        8.55        7.36      7.36 o 
  -1  15   4       11.54       26.85      7.92 o 
   0  15   4        8.98       15.18      6.13 o 
   1  15   4        7.87       21.53      7.67 o 
   2  15   4        3.85        0.87      6.89 o 
   3  15   4        0.30       17.49      7.35 o 
   4  15   4        6.62        5.86      5.86 o 
   5  15   4        4.03        4.78      4.78 o 
   6  15   4        0.17        3.05      3.05 o 
   7  15   4        3.88        1.12      1.73 o 
  -6  16   4        0.55        0.13      0.64 o 
  -5  16   4        5.79        3.45      0.89 o 
  -4  16   4        0.08        0.95      1.56 o 
  -3  16   4        2.72        3.58      2.09 o 
  -2  16   4        2.31        2.91      2.91 o 
  -1  16   4        8.16        3.77      3.77 o 
   0  16   4        3.29        3.69      6.02 o 
   1  16   4        3.16        3.54      3.54 o 
   2  16   4        0.81        0.67      3.15 o 
   3  16   4        3.76        2.62      2.62 o 
   4  16   4        0.21        2.29      1.82 o 
 -19   1   5        1.54        0.20      0.23 o 
 -18   1   5        1.78        0.81      0.81 o 
 -17   1   5        6.31        2.12      2.12 o 
 -16   1   5       12.07        8.01      2.75 o 
 -15   1   5        9.91       26.87      4.73 o 
 -14   1   5      114.57      131.24      7.48 o 
 -13   1   5      534.89      528.45     15.22 o 
 -12   1   5        6.63        6.13      8.43 o 
 -11   1   5       31.74       31.70      9.57 o 
 -10   1   5        0.64        8.82      9.06 o 
  -9   1   5      306.07      293.83     15.20 o 
  -8   1   5       87.39       90.47      9.73 o 
  -7   1   5      410.50      401.84     14.72 o 
  -6   1   5       30.51       27.80      6.43 o 
  -5   1   5      531.72      526.59     15.16 o 
  -4   1   5      248.38      243.18      7.45 o 
  -3   1   5        7.43        4.38      4.38 o 
  -2   1   5       42.01       53.41      4.97 o 
  -1   1   5      882.57      796.07     12.64 o 
   0   1   5     2592.86     2734.54     56.02 o 
   1   1   5     1484.08     1490.47     18.66 o 
   2   1   5        3.12        0.07      6.66 o 
   3   1   5      996.71     1065.75     18.04 o 
   4   1   5      413.88      364.17     11.14 o 
   5   1   5      121.66      118.67      6.22 o 
   6   1   5       29.10        7.18      7.18 o 
   7   1   5      156.80      181.30     11.60 o 
   8   1   5       73.60       50.79     10.86 o 
   9   1   5       12.95       16.90     10.74 o 
  10   1   5      102.36      147.72     17.18 o 
  11   1   5        5.11        0.00     12.42 o 
  12   1   5        0.81       22.95     10.03 o 
  13   1   5        0.92       21.49      9.09 o 
  14   1   5       24.64        8.49      8.49 o 
  15   1   5       14.26        3.43      5.26 o 
  16   1   5       19.66       27.02      2.19 o 
  17   1   5        2.05        0.64      0.76 o 
 -19   2   5        0.05        0.19      0.22 o 
 -18   2   5        0.05        1.11      0.70 o 
 -17   2   5        0.27        3.99      1.49 o 
 -16   2   5        0.65        2.63      2.63 o 
 -15   2   5        8.55        4.72      3.75 o 
 -14   2   5       48.70       26.94      6.90 o 
 -13   2   5       50.74       46.85      9.32 o 
 -12   2   5      236.85      200.71     12.54 o 
 -11   2   5        0.08        3.04      8.51 o 
 -10   2   5        0.26        9.31      9.31 o 
  -9   2   5      167.71      148.12     11.40 o 
  -8   2   5       43.38       58.27      8.95 o 
  -7   2   5       14.81       19.75      6.22 o 
  -6   2   5      538.75      488.05      6.05 o 
  -5   2   5      205.36      197.22     10.53 o 
  -4   2   5       32.80       24.62      7.30 o 
  -3   2   5        0.55        2.44      4.49 o 
  -2   2   5       16.56       27.76      5.34 o 
  -1   2   5      195.48      195.26      4.28 o 
   0   2   5      501.18      484.63      8.10 o 
   1   2   5      200.31      211.67      9.20 o 
   2   2   5      658.14      617.22     18.11 o 
   3   2   5     1299.86     1340.86     18.38 o 
   4   2   5       55.47       51.07      6.56 o 
   5   2   5      196.56      203.17     10.74 o 
   6   2   5      117.54       93.15      8.00 o 
   7   2   5       34.31       48.50      8.37 o 
   8   2   5      325.38      334.02     15.44 o 
   9   2   5       24.76       15.31     13.36 o 
  10   2   5        0.62       14.04     10.83 o 
  11   2   5       37.80       12.15     12.15 o 
  12   2   5       16.74       36.81     11.67 o 
  13   2   5       13.20        5.00      9.61 o 
  14   2   5        5.63       15.60      8.25 o 
  15   2   5       17.02       18.34      4.73 o 
  16   2   5        5.98        5.90      2.62 o 
  17   2   5        0.14        1.05      0.69 o 
 -19   3   5        0.23        0.20      0.20 o 
 -18   3   5        0.96        0.74      0.77 o 
 -17   3   5        3.16        1.81      1.81 o 
 -16   3   5        1.25        2.81      3.42 o 
 -15   3   5       18.32        7.31      4.09 o 
 -14   3   5        0.07        6.82      6.82 o 
 -13   3   5        6.00        9.23      8.24 o 
 -12   3   5      122.53      109.05     10.76 o 
 -11   3   5      177.03      238.32      9.37 o 
 -10   3   5      121.97      149.81     13.88 o 
  -9   3   5      462.62      481.34     14.02 o 
  -8   3   5       25.21       26.54      7.54 o 
  -7   3   5      465.10      464.47     14.33 o 
  -6   3   5       20.64        7.44      7.44 o 
  -5   3   5        0.27        0.00      5.84 o 
  -4   3   5      877.30      929.59     15.42 o 
  -3   3   5      132.74      159.15      7.25 o 
  -2   3   5      292.86      298.52     11.69 o 
  -1   3   5       82.04       79.06      7.65 o 
   0   3   5     5273.17     5122.67     67.65 o 
   1   3   5     1728.00     1842.13     25.43 o 
   2   3   5      339.08      327.55     16.93 o 
   3   3   5     2752.44     2695.15     32.23 o 
   4   3   5      919.18      990.71     19.63 o 
   5   3   5       47.82       54.70      9.57 o 
   6   3   5      162.53      154.19     10.18 o 
   7   3   5       54.81       61.17      8.91 o 
   8   3   5        0.80        0.77     11.42 o 
   9   3   5       36.88       21.55     11.76 o 
  10   3   5       42.03       49.12     12.66 o 
  11   3   5       82.49       74.76     14.64 o 
  12   3   5        0.02        5.84     11.91 o 
  13   3   5       14.45       10.12     10.12 o 
  14   3   5        1.25        8.05      8.05 o 
  15   3   5       25.87       30.64      5.13 o 
  16   3   5        0.01        0.55      1.79 o 
  17   3   5        0.39        0.64      0.64 o 
 -18   4   5        0.00        0.37      0.58 o 
 -17   4   5        2.39        0.62      1.76 o 
 -16   4   5        3.93        3.09      3.09 o 
 -15   4   5        3.22        3.76      3.65 o 
 -14   4   5        7.97        7.64      5.58 o 
 -13   4   5       51.54       41.47      8.17 o 
 -12   4   5        6.29        8.23      8.23 o 
 -11   4   5        9.99       29.55      8.72 o 
 -10   4   5       17.30       17.72     10.33 o 
  -9   4   5        0.27        4.57      9.12 o 
  -8   4   5        7.88        2.43      8.95 o 
  -7   4   5        1.05        6.84      9.11 o 
  -6   4   5       33.45       43.77      6.31 o 
  -5   4   5      268.85      316.41     11.34 o 
  -4   4   5       18.78       11.46      6.62 o 
  -3   4   5      382.11      370.60      7.81 o 
  -2   4   5       24.85       15.29      5.45 o 
  -1   4   5     4424.38     4445.20     38.05 o 
   0   4   5      181.65      142.21     33.64 o 
   1   4   5     2267.99     2231.86     28.21 o 
   2   4   5      253.82      289.73     14.67 o 
   3   4   5       41.55       49.10     10.31 o 
   4   4   5     1855.86     1731.74     30.70 o 
   5   4   5      107.38      107.57     11.87 o 
   6   4   5       37.28       35.38     10.08 o 
   7   4   5       10.02        9.81     11.19 o 
   8   4   5      193.16      224.35     11.93 o 
   9   4   5        0.46       24.45     12.38 o 
  10   4   5       13.27       12.43     13.03 o 
  11   4   5       26.52       30.78     12.42 o 
  12   4   5       57.79       73.14     13.24 o 
  13   4   5       28.03       36.47      9.03 o 
  14   4   5        0.02        7.04      7.04 o 
  15   4   5        0.04        3.93      3.93 o 
  16   4   5        1.02        2.38      1.74 o 
 -18   5   5        0.11        0.10      0.42 o 
 -17   5   5        2.22        1.49      1.49 o 
 -16   5   5       10.38       14.45      2.61 o 
 -15   5   5        9.13        1.52      4.39 o 
 -14   5   5        4.30        3.16      5.27 o 
 -13   5   5       26.84       33.25      8.45 o 
 -12   5   5       95.22      125.19      9.76 o 
 -11   5   5        5.75        4.89      8.81 o 
 -10   5   5        7.88       11.62      9.99 o 
  -9   5   5       29.06       14.92      8.76 o 
  -8   5   5       37.77       17.26      8.94 o 
  -7   5   5        0.24        1.67      6.51 o 
  -6   5   5      152.22      167.08      8.08 o 
  -5   5   5        0.01        2.09      8.65 o 
  -4   5   5       88.03       99.29      7.10 o 
  -3   5   5      745.91      687.96     18.95 o 
  -2   5   5      898.72      970.16     18.57 o 
  -1   5   5     1682.31     1714.00     21.45 o 
   0   5   5      798.62      774.05     75.44 o 
   1   5   5      568.57      542.04     17.27 o 
   2   5   5      418.70      476.22     16.99 o 
   3   5   5       38.19       39.91      7.20 o 
   4   5   5        4.96        9.92      9.92 o 
   5   5   5      113.89      122.23     12.92 o 
   6   5   5      339.84      362.55     18.31 o 
   7   5   5      127.09      114.19     11.28 o 
   8   5   5      245.57      324.59     19.46 o 
   9   5   5      157.56      196.89     18.07 o 
  10   5   5       12.72        2.40     13.81 o 
  11   5   5       21.46        0.00     14.36 o 
  12   5   5       19.11        8.82     10.59 o 
  13   5   5       68.15       63.65      8.34 o 
  14   5   5        0.88        5.98      5.98 o 
  15   5   5        0.20        4.21      2.94 o 
  16   5   5        0.24        1.72      1.17 o 
 -18   6   5        0.79        0.00      0.30 o 
 -17   6   5        0.46        0.79      1.04 o 
 -16   6   5        7.61        8.97      2.11 o 
 -15   6   5        0.41        4.03      4.03 o 
 -14   6   5       26.98       14.16      5.20 o 
 -13   6   5        0.23        6.49      7.48 o 
 -12   6   5       24.85       39.84      9.65 o 
 -11   6   5        0.07        0.59     10.64 o 
 -10   6   5       10.91        9.67      9.67 o 
  -9   6   5       11.10       15.07     10.02 o 
  -8   6   5       21.23       13.63      9.09 o 
  -7   6   5      183.00      211.67      7.28 o 
  -6   6   5      221.89      225.60     11.10 o 
  -5   6   5       14.29        0.22     14.15 o 
  -4   6   5      173.24      180.54     14.44 o 
  -3   6   5       67.94       67.70      9.63 o 
  -2   6   5       81.68       92.67     13.60 o 
  -1   6   5      292.03      288.03      9.19 o 
   0   6   5        0.02       21.53      9.00 o 
   1   6   5      650.41      668.83     22.22 o 
   2   6   5       65.92       55.76     10.02 o 
   3   6   5       58.33      102.95     19.21 o 
   4   6   5       29.07       35.66     11.75 o 
   5   6   5      107.90       93.59     14.85 o 
   6   6   5      276.95      209.40     17.69 o 
   7   6   5      303.47      296.59     20.26 o 
   8   6   5       64.83       45.83     12.56 o 
   9   6   5      169.58      165.80     19.29 o 
  10   6   5        0.02       29.07     12.26 o 
  11   6   5        2.25        1.96     12.22 o 
  12   6   5       44.62       68.43     11.51 o 
  13   6   5        1.99        7.60      7.60 o 
  14   6   5        3.11        7.54      4.38 o 
  15   6   5        2.79        2.03      2.03 o 
  16   6   5        1.00        0.42      0.81 o 
 -17   7   5        0.20        0.70      0.70 o 
 -16   7   5        0.62        1.74      1.74 o 
 -15   7   5       25.44       35.02      3.21 o 
 -14   7   5        2.60        6.35      4.37 o 
 -13   7   5        2.65        3.72      6.39 o 
 -12   7   5        0.02        0.00      7.15 o 
 -11   7   5        7.95        1.61      9.56 o 
 -10   7   5       51.96       57.57     10.87 o 
  -9   7   5       10.55       23.89     11.52 o 
  -8   7   5      154.21      151.27      9.92 o 
  -7   7   5       30.30       22.90     11.34 o 
  -6   7   5      787.52      873.63     11.43 o 
  -5   7   5      150.99      169.92     14.60 o 
  -4   7   5      208.09      201.78      9.18 o 
  -3   7   5        4.04        9.21      9.21 o 
  -2   7   5       23.97        0.80     12.58 o 
  -1   7   5       78.94       71.30     10.53 o 
   0   7   5      727.36      772.13     14.64 o 
   1   7   5        5.73       12.87     12.87 o 
   2   7   5       38.58        3.20     17.68 o 
   3   7   5       98.28       99.23     12.79 o 
   4   7   5       80.52       74.48     12.46 o 
   5   7   5      110.06      102.26     19.35 o 
   6   7   5        0.46        7.02     17.19 o 
   7   7   5      306.89      328.07     20.17 o 
   8   7   5       19.74       54.86     16.94 o 
   9   7   5        4.83       24.12     14.62 o 
  10   7   5        6.64        0.00     13.22 o 
  11   7   5       11.73       33.61      9.33 o 
  12   7   5        1.07       24.34      9.06 o 
  13   7   5        9.93       22.81      4.99 o 
  14   7   5        1.72        3.72      3.72 o 
  15   7   5        2.60        4.44      1.26 o 
 -17   8   5        0.01        0.33      0.33 o 
 -16   8   5        3.76        0.87      1.02 o 
 -15   8   5        0.36        2.13      2.13 o 
 -14   8   5       13.25        4.07      4.07 o 
 -13   8   5        7.22        3.21      5.55 o 
 -12   8   5        2.53        7.01      7.01 o 
 -11   8   5       12.85       16.02      8.10 o 
 -10   8   5       17.07       29.68     10.72 o 
  -9   8   5       47.85       51.09     10.02 o 
  -8   8   5       56.47       66.86     12.47 o 
  -7   8   5      470.71      519.61     13.60 o 
  -6   8   5        4.78       12.48     12.48 o 
  -5   8   5      197.09      223.41     15.46 o 
  -4   8   5        1.47        5.71      9.38 o 
  -3   8   5       62.29       65.09     12.05 o 
  -2   8   5        6.86        6.07     12.51 o 
  -1   8   5      154.08      155.30     15.60 o 
   0   8   5       25.37        6.78     32.00 o 
   1   8   5       71.28       45.36     17.71 o 
   2   8   5       61.96       79.40     17.22 o 
   3   8   5      234.20      245.19     21.42 o 
   4   8   5       15.09       29.96     16.12 o 
   5   8   5       27.13        8.27     14.84 o 
   6   8   5        4.27        6.08     15.41 o 
   7   8   5        0.08       12.58     15.18 o 
   8   8   5        2.18       40.27     15.20 o 
   9   8   5        0.38        0.68     10.85 o 
  10   8   5       20.41       21.04     11.82 o 
  11   8   5        2.40        7.89      9.19 o 
  12   8   5        0.01        1.17      6.11 o 
  13   8   5        9.77       21.03      4.41 o 
  14   8   5        9.30       13.17      2.12 o 
  15   8   5        0.67        0.40      0.71 o 
 -16   9   5        0.26        0.21      0.52 o 
 -15   9   5        6.00        6.92      1.15 o 
 -14   9   5        4.65        3.06      3.06 o 
 -13   9   5        7.45        2.51      4.08 o 
 -12   9   5       12.59        5.60      5.60 o 
 -11   9   5        0.81       12.66      7.45 o 
 -10   9   5        5.82       10.67      9.27 o 
  -9   9   5       24.66        5.30      9.91 o 
  -8   9   5       42.44       24.32     11.77 o 
  -7   9   5       55.04       27.04     12.37 o 
  -6   9   5       72.85       79.60     11.02 o 
  -5   9   5        2.53       14.32     12.31 o 
  -4   9   5       22.27       13.44     13.44 o 
  -3   9   5      158.69       96.69     17.05 o 
  -2   9   5       32.87        4.81     14.46 o 
  -1   9   5       50.80       67.82     16.10 o 
   0   9   5      715.88      715.42     20.79 o 
   1   9   5       14.22       56.03     19.63 o 
   2   9   5       83.02       44.86     23.59 o 
   3   9   5      173.89      176.48     24.86 o 
   4   9   5      420.83      368.35     26.71 o 
   5   9   5       46.55       18.71     18.71 o 
   6   9   5        1.53       17.02     19.44 o 
   7   9   5        7.01        7.91     16.89 o 
   8   9   5       38.97       14.53     14.53 o 
   9   9   5       11.66       10.67      9.96 o 
  10   9   5        5.27        8.59      8.82 o 
  11   9   5        0.01        9.13      7.11 o 
  12   9   5       22.34       16.21      4.78 o 
  13   9   5        8.52       10.74      2.77 o 
  14   9   5        0.07        1.26      1.26 o 
 -15  10   5        0.24        0.28      0.65 o 
 -14  10   5        7.76        0.64      1.64 o 
 -13  10   5        3.42        3.28      3.28 o 
 -12  10   5        6.13        1.72      4.48 o 
 -11  10   5       11.75        6.48      6.48 o 
 -10  10   5       16.25        6.91      7.94 o 
  -9  10   5        8.04        1.62      7.30 o 
  -8  10   5        0.36        7.01      9.33 o 
  -7  10   5       44.10       50.67     11.72 o 
  -6  10   5        6.38       11.74     11.74 o 
  -5  10   5       65.76       76.61     12.50 o 
  -4  10   5       63.11       70.76     15.32 o 
  -3  10   5       66.57       65.32     17.13 o 
  -2  10   5        3.77       31.34     17.51 o 
  -1  10   5      672.36      781.45     29.20 o 
   0  10   5       48.59       83.53     72.26 o 
   1  10   5      415.04      445.43     28.77 o 
   2  10   5        0.50       10.08     20.15 o 
   3  10   5       50.13       20.30     23.76 o 
   4  10   5      106.32      100.81     24.92 o 
   5  10   5       65.58       41.01     18.99 o 
   6  10   5        8.02       19.19     19.19 o 
   7  10   5        2.99        2.64     13.83 o 
   8  10   5        1.25       14.13     14.13 o 
   9  10   5        8.08        0.00      9.78 o 
  10  10   5        0.03        5.60      7.31 o 
  11  10   5       35.99       44.37      5.23 o 
  12  10   5        5.77        3.29      3.29 o 
  13  10   5        1.23        0.52      1.29 o 
 -14  11   5        0.15        0.74      0.74 o 
 -13  11   5        9.40        1.98      2.17 o 
 -12  11   5        4.59       14.70      3.09 o 
 -11  11   5        9.31        7.39      4.82 o 
 -10  11   5       22.16       20.47      4.79 o 
  -9  11   5       13.20        0.00      7.66 o 
  -8  11   5       27.23       22.79     10.02 o 
  -7  11   5        3.52       10.38     11.26 o 
  -6  11   5      149.65      184.82      9.58 o 
  -5  11   5        3.53        4.90     10.51 o 
  -4  11   5        3.48       14.91     14.91 o 
  -3  11   5       17.13       11.19     15.87 o 
  -2  11   5      598.35      692.32     24.92 o 
  -1  11   5       49.89       30.13     24.18 o 
   0  11   5      114.80      126.15     27.19 o 
   1  11   5        0.00       43.90     22.17 o 
   2  11   5      154.37      173.91     24.26 o 
   3  11   5       12.81       19.40     19.40 o 
   4  11   5        0.10       39.38     16.87 o 
   5  11   5       15.19       18.30     18.30 o 
   6  11   5       12.74       11.09     13.79 o 
   7  11   5       57.29       28.36     13.07 o 
   8  11   5        3.19       11.32     11.32 o 
   9  11   5        1.45        2.87      8.13 o 
  10  11   5        7.25       11.24      4.45 o 
  11  11   5        3.01        6.16      3.28 o 
  12  11   5        3.04        1.45      1.66 o 
 -13  12   5        0.92        0.25      0.70 o 
 -12  12   5        1.88        2.03      1.43 o 
 -11  12   5        2.24        1.51      2.66 o 
 -10  12   5        5.55        3.62      4.08 o 
  -9  12   5       29.38       26.64      4.80 o 
  -8  12   5        2.28        3.58      7.04 o 
  -7  12   5       70.68       77.22      8.17 o 
  -6  12   5        6.88        5.09      9.94 o 
  -5  12   5        7.57       28.71      9.49 o 
  -4  12   5        5.43        6.73     11.45 o 
  -3  12   5      157.96      175.47     13.25 o 
  -2  12   5        6.10       37.15     17.19 o 
  -1  12   5      168.25      142.25     17.67 o 
   0  12   5        0.06       12.05     13.85 o 
   1  12   5      145.63      120.19     19.88 o 
   2  12   5        1.68       19.83     19.83 o 
   3  12   5        4.71       28.51     14.25 o 
   4  12   5        0.09       17.07     17.07 o 
   5  12   5        0.21       17.49     17.49 o 
   6  12   5       14.96       23.32     12.73 o 
   7  12   5        2.12       18.96      9.15 o 
   8  12   5        7.30       21.42      7.76 o 
   9  12   5        3.77        2.92      5.24 o 
  10  12   5        4.80        8.88      2.54 o 
  11  12   5        1.84        3.30      1.13 o 
 -12  13   5        1.35        0.10      0.42 o 
 -11  13   5        1.07        2.14      0.91 o 
 -10  13   5        3.54        2.71      2.07 o 
  -9  13   5        4.96        4.72      3.09 o 
  -8  13   5       18.95       24.50      4.22 o 
  -7  13   5        0.70        4.23      5.82 o 
  -6  13   5        9.84       11.70      5.77 o 
  -5  13   5       24.51        3.17      8.63 o 
  -4  13   5        6.54        9.39      9.39 o 
  -3  13   5       16.15       12.09     12.09 o 
  -2  13   5       38.18       15.80     15.80 o 
  -1  13   5       22.27       12.27     12.27 o 
   0  13   5       88.45       91.56     12.10 o 
   1  13   5        7.56       27.70     14.35 o 
   2  13   5       14.36       32.97     13.77 o 
   3  13   5       34.81       44.77     12.02 o 
   4  13   5       10.58       16.61     13.12 o 
   5  13   5        1.51        4.28     10.38 o 
   6  13   5        0.66       15.31      8.18 o 
   7  13   5        0.01       10.23      6.07 o 
   8  13   5        7.42        5.08      5.08 o 
   9  13   5        4.34        2.95      2.49 o 
  10  13   5        1.70        1.91      1.05 o 
 -10  14   5        0.88        2.31      0.63 o 
  -9  14   5        0.11        1.37      1.37 o 
  -8  14   5        3.53        2.11      2.11 o 
  -7  14   5        0.27        1.24      2.95 o 
  -6  14   5        6.39        0.85      3.89 o 
  -5  14   5        3.36        0.98      5.37 o 
  -4  14   5        3.36        5.02      6.50 o 
  -3  14   5        0.17        7.26      7.26 o 
  -2  14   5        1.82        8.51      8.51 o 
  -1  14   5       13.60        3.67      8.15 o 
   0  14   5        0.03        8.05      7.54 o 
   1  14   5        6.87        5.22     10.47 o 
   2  14   5        5.89       17.65     10.09 o 
   3  14   5       12.34       10.49     10.49 o 
   4  14   5        1.64        7.80      7.98 o 
   5  14   5        0.05        7.07      7.07 o 
   6  14   5        0.17        1.84      4.60 o 
   7  14   5        1.71        4.30      3.14 o 
   8  14   5        1.87        7.11      1.27 o 
  -8  15   5        0.43        0.86      0.68 o 
  -7  15   5        0.58        2.09      1.19 o 
  -6  15   5        0.01        0.69      1.70 o 
  -5  15   5        0.01        0.99      2.86 o 
  -4  15   5        0.81        4.72      3.14 o 
  -3  15   5       16.36        4.90      4.90 o 
  -2  15   5        0.92        5.66      5.66 o 
  -1  15   5        2.19        5.44      6.20 o 
   0  15   5        2.86        5.59     14.87 o 
   1  15   5        0.51        5.66      5.55 o 
   2  15   5        2.55       10.58      4.82 o 
   3  15   5        0.38        4.76      4.76 o 
   4  15   5        0.76        0.70      3.71 o 
   5  15   5        0.63        2.49      2.49 o 
   6  15   5        0.56        0.00      1.53 o 
  -4  16   5        0.06        1.00      1.00 o 
  -3  16   5        2.58        1.91      1.29 o 
  -2  16   5        0.03        1.33      1.71 o 
  -1  16   5        3.87        1.14      2.02 o 
   0  16   5        0.74        1.60      1.60 o 
   1  16   5        1.62        1.15      1.94 o 
   2  16   5        0.25        0.95      1.62 o 
 -19   0   6        0.00        0.13      0.13 o 
 -18   0   6        0.65        0.54      0.54 o 
 -17   0   6        1.01        1.30      1.30 o 
 -16   0   6        5.12        5.72      2.25 o 
 -15   0   6       71.45       77.06      4.49 o 
 -14   0   6      345.87      380.25     11.60 o 
 -13   0   6       40.67       64.26     10.33 o 
 -12   0   6      555.98      595.83     17.62 o 
 -11   0   6      654.31      713.35     13.84 o 
 -10   0   6       10.26        6.06      7.15 o 
  -9   0   6       96.06      100.70      7.84 o 
  -8   0   6      102.37      108.36      8.38 o 
  -7   0   6      212.10      193.71      7.24 o 
  -6   0   6      114.46      109.13      8.94 o 
  -5   0   6     1859.91     1979.07     23.80 o 
  -4   0   6       20.29       12.10      6.05 o 
  -3   0   6     2908.27     2920.97     28.40 o 
  -2   0   6      123.64      115.64      5.58 o 
  -1   0   6     5453.78     5358.59     29.26 o 
   0   0   6     1992.14     2047.06     16.36 o 
   1   0   6      393.91      381.11     21.95 o 
   2   0   6       28.89       38.92      8.04 o 
   3   0   6      866.02      832.94     16.03 o 
   4   0   6      238.80      233.40      8.77 o 
   5   0   6        0.13        7.64      7.09 o 
   6   0   6      391.86      382.59     15.68 o 
   7   0   6       85.87       73.80     15.61 o 
   8   0   6      650.13      685.75     22.55 o 
   9   0   6      274.82      304.70     19.12 o 
  10   0   6      165.98      176.21     16.16 o 
  11   0   6        0.19        5.61     11.23 o 
  12   0   6       60.28       77.42     11.07 o 
  13   0   6       72.27       51.34      9.15 o 
  14   0   6        7.13        0.00      5.67 o 
  15   0   6        0.81        3.31      3.31 o 
  16   0   6       18.81       22.39      1.33 o 
 -18   1   6        0.12        0.43      0.69 o 
 -17   1   6        1.92        3.25      1.40 o 
 -16   1   6       16.54       10.51      2.72 o 
 -15   1   6       48.07       59.71      4.43 o 
 -14   1   6       63.72       40.95      7.27 o 
 -13   1   6     1024.64     1151.30     19.24 o 
 -12   1   6       14.27        1.24     10.13 o 
 -11   1   6       48.94       40.13     11.22 o 
 -10   1   6       44.09       41.31      7.01 o 
  -9   1   6        1.28        1.27      8.63 o 
  -8   1   6        5.44        1.34      7.51 o 
  -7   1   6        6.76        1.00      9.72 o 
  -6   1   6      402.85      430.63      7.58 o 
  -5   1   6      260.09      270.41      6.90 o 
  -4   1   6      584.85      540.87     18.24 o 
  -3   1   6      657.29      626.68     12.08 o 
  -2   1   6        0.94        2.32      7.90 o 
  -1   1   6       68.54       68.90      9.69 o 
   0   1   6     2508.19     2396.16    111.42 o 
   1   1   6       17.50       26.15      8.72 o 
   2   1   6       14.10       21.80      5.81 o 
   3   1   6        4.11        0.01      8.72 o 
   4   1   6        1.83        2.46      6.58 o 
   5   1   6       14.30        8.44      8.44 o 
   6   1   6      458.66      476.75     16.62 o 
   7   1   6      243.95      265.51     17.84 o 
   8   1   6      553.10      585.84     21.01 o 
   9   1   6      127.26      138.05     13.16 o 
  10   1   6       63.81       64.18     14.48 o 
  11   1   6       21.15       39.89     11.65 o 
  12   1   6      116.89      127.92     12.90 o 
  13   1   6       10.29       19.25      8.08 o 
  14   1   6       12.91       13.65      5.66 o 
  15   1   6       24.07       12.55      3.48 o 
  16   1   6        0.18        1.27      1.27 o 
 -18   2   6        0.52        0.53      0.55 o 
 -17   2   6       11.63       14.42      1.30 o 
 -16   2   6        1.35        2.69      2.39 o 
 -15   2   6       24.49       29.65      4.02 o 
 -14   2   6       15.39        4.50      7.06 o 
 -13   2   6       55.22       56.43      9.61 o 
 -12   2   6      469.06      449.80     18.09 o 
 -11   2   6       34.82       52.40      9.91 o 
 -10   2   6        0.77        0.50      8.12 o 
  -9   2   6       72.36       70.55      7.69 o 
  -8   2   6       82.62       78.33      8.62 o 
  -7   2   6      112.24      155.14     10.41 o 
  -6   2   6      815.39      878.62     18.37 o 
  -5   2   6      226.66      260.10     10.46 o 
  -4   2   6       63.18       50.94      6.62 o 
  -3   2   6        3.33        6.51      5.84 o 
  -2   2   6      144.81      144.53      9.61 o 
  -1   2   6       10.27        6.55      6.55 o 
   0   2   6       91.42       89.76     18.50 o 
   1   2   6     1661.26     1649.69     28.50 o 
   2   2   6      378.87      374.36     12.64 o 
   3   2   6        3.48        0.33      5.19 o 
   4   2   6       21.34       13.02      7.25 o 
   5   2   6      617.47      635.94     17.63 o 
   6   2   6       33.34       58.08     10.52 o 
   7   2   6     1049.04     1187.42     25.22 o 
   8   2   6      102.89      103.36     13.03 o 
   9   2   6      159.95      156.27     16.78 o 
  10   2   6       13.57       13.84     12.97 o 
  11   2   6      284.17      258.76     16.49 o 
  12   2   6        2.96        8.54     10.48 o 
  13   2   6       24.31       31.50      7.72 o 
  14   2   6        1.11       13.63      4.54 o 
  15   2   6        0.92        3.47      3.47 o 
  16   2   6        5.11        0.68      1.16 o 
 -18   3   6        1.29        0.43      0.43 o 
 -17   3   6        3.09        0.73      1.30 o 
 -16   3   6        8.70        0.88      2.26 o 
 -15   3   6        2.84        0.00      4.39 o 
 -14   3   6        6.45       11.24      6.03 o 
 -13   3   6       99.14      109.77      8.68 o 
 -12   3   6       15.95        8.02      9.01 o 
 -11   3   6       20.44       23.44     10.34 o 
 -10   3   6       83.07       81.13      8.46 o 
  -9   3   6       13.55        1.65      8.80 o 
  -8   3   6       43.96       56.20      8.84 o 
  -7   3   6        1.47        1.19      8.59 o 
  -6   3   6       39.92       48.70      7.28 o 
  -5   3   6       23.99        1.07      6.75 o 
  -4   3   6        9.16        8.15      8.03 o 
  -3   3   6      232.56      269.81     13.64 o 
  -2   3   6       77.80       79.85      8.15 o 
  -1   3   6        0.32        2.16      7.00 o 
   0   3   6      934.83      947.05     16.32 o 
   1   3   6        0.35        0.74      9.01 o 
   2   3   6      289.08      258.14     16.41 o 
   3   3   6      275.82      292.77     12.44 o 
   4   3   6      347.23      331.46     14.17 o 
   5   3   6        1.17       10.18     10.18 o 
   6   3   6      302.88      329.64     17.14 o 
   7   3   6        8.83       16.30     10.36 o 
   8   3   6       14.58       26.54     11.24 o 
   9   3   6       42.38       48.32     13.02 o 
  10   3   6      196.07      182.96     17.24 o 
  11   3   6        9.97       36.02     11.76 o 
  12   3   6       45.29       52.25     10.07 o 
  13   3   6        1.87        6.74      6.74 o 
  14   3   6        0.36        0.61      4.33 o 
  15   3   6        0.01        2.95      2.95 o 
  16   3   6        0.15        3.59      0.94 o 
 -18   4   6        2.18        0.39      0.39 o 
 -17   4   6        1.06        0.44      1.12 o 
 -16   4   6        0.74        2.08      2.08 o 
 -15   4   6        0.19        8.23      3.45 o 
 -14   4   6        7.41        1.86      4.22 o 
 -13   4   6       14.27        7.31      7.31 o 
 -12   4   6      100.80      114.58     10.39 o 
 -11   4   6        1.47        1.64      8.49 o 
 -10   4   6       44.99       70.01      9.25 o 
  -9   4   6        2.21        9.07      9.07 o 
  -8   4   6      132.59      127.82     11.13 o 
  -7   4   6      118.97      109.59      6.76 o 
  -6   4   6       55.60       57.59      8.08 o 
  -5   4   6       27.40       54.44      7.24 o 
  -4   4   6       68.87       93.43      9.76 o 
  -3   4   6     1046.05     1089.46     19.55 o 
  -2   4   6       92.34       97.18      8.50 o 
  -1   4   6        0.91        0.90     11.61 o 
   0   4   6      223.98      239.00     33.05 o 
   1   4   6      181.18      193.53     15.65 o 
   2   4   6       12.72       29.32     10.21 o 
   3   4   6      256.01      291.91     19.29 o 
   4   4   6       51.49       53.34      8.29 o 
   5   4   6        3.06        4.45     10.13 o 
   6   4   6        7.43       21.70      9.39 o 
   7   4   6       23.69        0.00     10.89 o 
   8   4   6        1.11        4.04     11.87 o 
   9   4   6        1.09        2.67     13.08 o 
  10   4   6       27.68       19.63     13.87 o 
  11   4   6       50.73       57.41     11.34 o 
  12   4   6        9.08        9.11      9.11 o 
  13   4   6        0.99        1.26      6.75 o 
  14   4   6        1.95        9.84      3.86 o 
  15   4   6        0.03        0.89      2.24 o 
  16   4   6        0.26        0.41      0.58 o 
 -18   5   6        1.00        0.92      0.25 o 
 -17   5   6        0.58        0.71      0.80 o 
 -16   5   6        1.28        7.33      1.97 o 
 -15   5   6       19.42       22.67      3.76 o 
 -14   5   6        0.41        5.25      5.25 o 
 -13   5   6       30.37       23.07      7.13 o 
 -12   5   6        6.46        8.89      8.89 o 
 -11   5   6      105.20      119.65      9.92 o 
 -10   5   6        0.06       10.94     10.94 o 
  -9   5   6        0.32        1.73      8.07 o 
  -8   5   6       13.35       11.07     11.07 o 
  -7   5   6       86.20       91.17      9.93 o 
  -6   5   6        4.41        6.26      8.03 o 
  -5   5   6      195.95      163.96     10.75 o 
  -4   5   6      638.97      655.21      7.41 o 
  -3   5   6      479.81      497.01     15.19 o 
  -2   5   6      318.81      313.97     13.64 o 
  -1   5   6       61.01       56.48     10.10 o 
   0   5   6      290.25      293.30     10.07 o 
   1   5   6       70.78       72.81      9.70 o 
   2   5   6      437.06      404.46     20.33 o 
   3   5   6      146.06      148.52     14.69 o 
   4   5   6      226.29      197.16     16.89 o 
   5   5   6        0.39        1.73     12.23 o 
   6   5   6      138.53      143.13     15.91 o 
   7   5   6       62.44       56.77     10.46 o 
   8   5   6       53.00       55.37     12.42 o 
   9   5   6      261.49      303.16     17.86 o 
  10   5   6        7.05        2.07     12.34 o 
  11   5   6        2.36       22.55     10.41 o 
  12   5   6        1.64        7.94      7.94 o 
  13   5   6        0.32        1.04      6.10 o 
  14   5   6        1.17        2.68      3.50 o 
  15   5   6        0.00        1.59      1.70 o 
 -17   6   6        1.93        0.75      0.75 o 
 -16   6   6        1.11        1.64      1.64 o 
 -15   6   6        2.25        3.53      3.53 o 
 -14   6   6       29.32       34.82      4.84 o 
 -13   6   6        8.36        2.32      6.78 o 
 -12   6   6        5.55       12.99      8.30 o 
 -11   6   6        1.66        8.93      8.93 o 
 -10   6   6        5.35       26.48      9.95 o 
  -9   6   6       15.07       11.73     11.73 o 
  -8   6   6       38.63       39.83      8.10 o 
  -7   6   6        0.37       11.87     11.87 o 
  -6   6   6      256.82      233.86     14.01 o 
  -5   6   6       94.40      116.96     12.09 o 
  -4   6   6       92.83       98.22      8.46 o 
  -3   6   6      284.97      287.00     16.92 o 
  -2   6   6       22.30        9.01      9.01 o 
  -1   6   6       33.59       33.69     12.02 o 
   0   6   6       56.18       61.11     13.61 o 
   1   6   6        0.19       10.88     10.88 o 
   2   6   6      342.20      387.06     12.39 o 
   3   6   6      126.76      164.25     13.92 o 
   4   6   6      687.85      702.85     26.68 o 
   5   6   6      195.72      200.99     19.27 o 
   6   6   6       27.42       19.73     15.83 o 
   7   6   6      245.41      253.59     20.20 o 
   8   6   6      119.31      112.30     10.40 o 
   9   6   6       32.53        1.92     14.86 o 
  10   6   6       63.26       64.70     13.51 o 
  11   6   6       12.41        4.81      9.23 o 
  12   6   6       12.69        7.88      7.88 o 
  13   6   6        6.20        5.06      5.06 o 
  14   6   6        1.61        2.85      2.85 o 
  15   6   6        2.63        0.40      1.04 o 
 -17   7   6        0.78        0.21      0.39 o 
 -16   7   6        0.85        1.39      1.10 o 
 -15   7   6        3.43        2.33      2.42 o 
 -14   7   6        0.38        3.01      4.12 o 
 -13   7   6        6.60       12.86      6.31 o 
 -12   7   6        7.82       10.89      7.14 o 
 -11   7   6        0.48        1.69      8.48 o 
 -10   7   6       21.01       38.88     11.65 o 
  -9   7   6       33.02       12.09     12.09 o 
  -8   7   6        1.13       24.27     14.05 o 
  -7   7   6        6.06       18.77     11.20 o 
  -6   7   6        9.65        5.55     11.37 o 
  -5   7   6       67.43       61.74     13.08 o 
  -4   7   6      103.26       84.02     12.06 o 
  -3   7   6      110.43      116.65     11.82 o 
  -2   7   6        3.17        0.00     10.75 o 
  -1   7   6       61.07       67.25     11.85 o 
   0   7   6       53.24       35.50     40.59 o 
   1   7   6       62.68      100.51     15.44 o 
   2   7   6      122.57      115.96     15.39 o 
   3   7   6      200.26      197.84     20.79 o 
   4   7   6       97.20      126.62     22.17 o 
   5   7   6       52.45       22.13     18.65 o 
   6   7   6      307.25      334.16     22.42 o 
   7   7   6      129.85      123.02     19.20 o 
   8   7   6       54.14       75.17     14.22 o 
   9   7   6      122.78      153.77     15.87 o 
  10   7   6        5.60        8.69      9.52 o 
  11   7   6       16.34       12.73      7.35 o 
  12   7   6        1.48        5.59      5.59 o 
  13   7   6        2.23        3.90      3.90 o 
  14   7   6        3.36        0.00      1.62 o 
 -16   8   6        0.11        0.54      0.66 o 
 -15   8   6        0.26        4.00      1.35 o 
 -14   8   6        2.34        3.23      3.23 o 
 -13   8   6        0.09        4.37      4.37 o 
 -12   8   6        6.82       21.82      6.90 o 
 -11   8   6        1.14        5.92      8.52 o 
 -10   8   6       15.83        5.12     10.01 o 
  -9   8   6       14.65        1.77     10.36 o 
  -8   8   6        1.25        0.21     12.69 o 
  -7   8   6       19.13       11.68     11.68 o 
  -6   8   6      109.27      116.82     15.49 o 
  -5   8   6       80.39       80.03     12.27 o 
  -4   8   6       34.75       28.78     14.70 o 
  -3   8   6       11.24       18.24     12.39 o 
  -2   8   6       10.19       31.86     10.23 o 
  -1   8   6       24.03       27.47     10.99 o 
   0   8   6       57.95       33.22     14.64 o 
   1   8   6       26.37       41.66     15.35 o 
   2   8   6       65.18       59.47     17.88 o 
   3   8   6        4.81        5.30     15.04 o 
   4   8   6       21.87        8.05     16.54 o 
   5   8   6       16.04       17.02     17.02 o 
   6   8   6       98.69      109.66     18.05 o 
   7   8   6       67.18       40.49     16.70 o 
   8   8   6       44.76       12.75     12.47 o 
   9   8   6        4.47        5.51      8.97 o 
  10   8   6        0.18        0.36      7.56 o 
  11   8   6        1.54        6.64      6.64 o 
  12   8   6        6.46        4.28      4.28 o 
  13   8   6        1.78        2.19      2.19 o 
  14   8   6        0.12        0.18      0.93 o 
 -15   9   6        0.96        0.94      0.94 o 
 -14   9   6        0.02        2.08      2.15 o 
 -13   9   6        6.24        3.75      3.75 o 
 -12   9   6        0.53        1.00      5.10 o 
 -11   9   6       11.39       11.40      6.17 o 
 -10   9   6        0.03        8.65      8.65 o 
  -9   9   6        0.33        0.06      7.73 o 
  -8   9   6       13.29       11.68     11.68 o 
  -7   9   6        0.20        5.70     11.66 o 
  -6   9   6       11.41        0.00     12.75 o 
  -5   9   6        3.74        7.18     10.16 o 
  -4   9   6        1.01       10.46     11.78 o 
  -3   9   6       10.66        8.74     11.54 o 
  -2   9   6       13.60       12.00     14.26 o 
  -1   9   6       14.51       22.98     14.51 o 
   0   9   6        0.01       30.86     25.88 o 
   1   9   6        5.71        5.78     16.94 o 
   2   9   6        3.18       17.17     17.17 o 
   3   9   6        1.38        8.86     18.63 o 
   4   9   6       32.14       40.85     19.78 o 
   5   9   6        7.59       11.23     15.10 o 
   6   9   6        2.53       36.24     14.84 o 
   7   9   6       31.06       29.32     11.33 o 
   8   9   6        1.59       11.13     11.13 o 
   9   9   6        0.01        9.34      9.34 o 
  10   9   6        0.03        8.46      8.46 o 
  11   9   6        7.95        7.30      3.89 o 
  12   9   6        0.31        3.12      3.12 o 
  13   9   6        0.28        0.00      1.06 o 
 -15  10   6        0.57        0.82      0.35 o 
 -14  10   6        1.05        1.26      1.26 o 
 -13  10   6        0.02        2.44      2.44 o 
 -12  10   6        0.28        3.56      4.02 o 
 -11  10   6        0.47        5.97      5.97 o 
 -10  10   6        7.84        4.98      7.02 o 
  -9  10   6       10.23       10.27      8.09 o 
  -8  10   6       16.12       10.76     10.76 o 
  -7  10   6        6.73        7.39      8.35 o 
  -6  10   6      139.72      144.82     12.93 o 
  -5  10   6        8.68        2.01     11.23 o 
  -4  10   6       16.70       30.99     13.47 o 
  -3  10   6        1.14        9.51     15.97 o 
  -2  10   6       14.47       16.92     16.92 o 
  -1  10   6       19.57       32.80     17.78 o 
   0  10   6        4.20       15.90     21.75 o 
   1  10   6       51.39       78.82     18.62 o 
   2  10   6        2.01        0.00     18.27 o 
   3  10   6       11.10       21.54     17.30 o 
   4  10   6        0.57       18.20     18.20 o 
   5  10   6       42.68       69.22     14.64 o 
   6  10   6        3.95       14.25     14.25 o 
   7  10   6        0.52       11.10     11.10 o 
   8  10   6        3.73        9.98      9.98 o 
   9  10   6        0.27        0.70      6.34 o 
  10  10   6        1.85        8.75      4.88 o 
  11  10   6        0.12        0.00      3.21 o 
  12  10   6        0.00        0.88      1.60 o 
 -14  11   6        0.00        0.32      0.36 o 
 -13  11   6        0.24        1.12      1.12 o 
 -12  11   6        0.10        2.17      2.12 o 
 -11  11   6        6.21        3.19      3.19 o 
 -10  11   6        1.15        5.39      5.39 o 
  -9  11   6        1.42        5.88      5.88 o 
  -8  11   6        2.30        6.94      7.27 o 
  -7  11   6      107.45      139.94     10.94 o 
  -6  11   6        2.73        1.81     10.51 o 
  -5  11   6        8.21       49.48     12.63 o 
  -4  11   6        0.02       12.37     12.37 o 
  -3  11   6        0.48       11.78     16.72 o 
  -2  11   6       29.23       10.14     17.92 o 
  -1  11   6        0.60       16.35     17.09 o 
   0  11   6       29.27       18.27     13.05 o 
   1  11   6       23.39       59.86     15.76 o 
   2  11   6       11.17        5.87     15.27 o 
   3  11   6       26.33       11.62     16.50 o 
   4  11   6        1.16       17.23     17.23 o 
   5  11   6        9.07        7.57     13.64 o 
   6  11   6       20.68       28.77     11.20 o 
   7  11   6        2.34       20.03      9.09 o 
   8  11   6        0.05        0.27      6.45 o 
   9  11   6        4.68        2.94      4.78 o 
  10  11   6        0.04        3.07      3.25 o 
  11  11   6        0.12        0.91      1.45 o 
 -12  12   6        0.03        0.57      0.96 o 
 -11  12   6        0.91        8.18      1.89 o 
 -10  12   6        0.15        1.73      3.22 o 
  -9  12   6        6.54        3.20      3.80 o 
  -8  12   6        0.18        6.20      6.20 o 
  -7  12   6        0.67       12.77      6.89 o 
  -6  12   6        0.07        1.55      8.11 o 
  -5  12   6       13.58        5.04      8.46 o 
  -4  12   6       20.05       11.98     11.98 o 
  -3  12   6       70.24       78.72     13.45 o 
  -2  12   6        4.46        6.83     14.24 o 
  -1  12   6       12.78       13.21     13.21 o 
   0  12   6        0.26       10.37     10.37 o 
   1  12   6       12.27       13.45     13.45 o 
   2  12   6       20.66       42.72     13.50 o 
   3  12   6        0.70       25.66     13.56 o 
   4  12   6       15.19        2.42     11.90 o 
   5  12   6        3.81        8.27     10.56 o 
   6  12   6        2.27        9.57      9.57 o 
   7  12   6        8.27        5.21      7.10 o 
   8  12   6        2.74        7.31      4.53 o 
   9  12   6        0.38        1.15      2.76 o 
  10  12   6        0.75        0.55      1.30 o 
 -11  13   6        0.50        0.42      0.61 o 
 -10  13   6       11.26        5.17      1.15 o 
  -9  13   6        0.11        5.81      2.56 o 
  -8  13   6        0.02        0.64      2.91 o 
  -7  13   6        0.52        3.41      4.04 o 
  -6  13   6        1.28        6.08      6.08 o 
  -5  13   6        7.93        6.46      7.04 o 
  -4  13   6        0.49        7.32      7.32 o 
  -3  13   6        0.32        1.73      9.91 o 
  -2  13   6        0.88        5.53      9.55 o 
  -1  13   6       10.69        6.19     10.77 o 
   0  13   6        3.51        6.06     20.24 o 
   1  13   6       11.24       30.06     10.34 o 
   2  13   6        9.03       10.40     10.62 o 
   3  13   6        0.30       10.13     10.13 o 
   4  13   6        0.11       10.00     10.00 o 
   5  13   6        0.53       19.94      7.63 o 
   6  13   6        2.58        9.81      5.23 o 
   7  13   6        0.44        2.26      4.42 o 
   8  13   6        1.81        3.03      2.04 o 
   9  13   6        1.80        1.74      0.92 o 
  -9  14   6        0.19        0.78      0.81 o 
  -8  14   6        2.73        1.40      1.45 o 
  -7  14   6        6.93        2.78      2.78 o 
  -6  14   6        0.13        8.51      3.01 o 
  -5  14   6       10.27        6.26      3.72 o 
  -4  14   6        0.10        5.40      5.40 o 
  -3  14   6        6.14        2.21      5.58 o 
  -2  14   6        4.28        2.49      6.84 o 
  -1  14   6        7.72        6.85      7.57 o 
   0  14   6        8.57        7.10      7.10 o 
   1  14   6        8.37       26.82      7.73 o 
   2  14   6        0.10        0.00      6.52 o 
   3  14   6       10.27        2.37      6.03 o 
   4  14   6        3.24        6.78      5.35 o 
   5  14   6        1.02        3.20      3.20 o 
   6  14   6        0.17        2.59      2.59 o 
   7  14   6        4.74        1.28      1.28 o 
  -6  15   6        2.45        0.21      0.97 o 
  -5  15   6        1.26        1.45      1.45 o 
  -4  15   6        2.55        3.80      2.22 o 
  -3  15   6        0.02        2.78      2.78 o 
  -2  15   6        0.20        3.49      3.49 o 
  -1  15   6        0.86        3.56      3.56 o 
   0  15   6        0.41        0.52      3.77 o 
   1  15   6        1.30        6.60      2.90 o 
   2  15   6        5.02        3.19      3.19 o 
   3  15   6        3.18        2.65      2.65 o 
   4  15   6        3.37        6.16      1.42 o 
 -18   1   7       17.51       20.93      0.41 o 
 -17   1   7        3.63        0.35      1.06 o 
 -16   1   7        1.88        4.79      1.82 o 
 -15   1   7        3.99        3.18      3.18 o 
 -14   1   7        1.05        8.29      4.29 o 
 -13   1   7        0.04        5.86      6.49 o 
 -12   1   7        7.31        8.14      7.00 o 
 -11   1   7       11.36       16.88      6.49 o 
 -10   1   7        8.37        9.31      9.31 o 
  -9   1   7        0.07        8.88      8.11 o 
  -8   1   7       19.19        3.00      7.69 o 
  -7   1   7       41.41       45.73      7.80 o 
  -6   1   7       80.83       78.82      9.48 o 
  -5   1   7      130.13      102.57     11.79 o 
  -4   1   7      614.52      596.54     14.76 o 
  -3   1   7      343.09      368.02     12.55 o 
  -2   1   7       53.51       62.06      7.82 o 
  -1   1   7      139.27      108.25      8.07 o 
   0   1   7      344.55      348.12      8.10 o 
   1   1   7      689.10      778.21     14.32 o 
   2   1   7        9.50       13.38      6.70 o 
   3   1   7       15.16        9.69      9.69 o 
   4   1   7       43.51       43.83     10.76 o 
   5   1   7      422.27      466.78     16.72 o 
   6   1   7       11.81       10.21     12.03 o 
   7   1   7      163.71      127.18     13.81 o 
   8   1   7       62.50       57.07     13.07 o 
   9   1   7       64.96       78.45     13.28 o 
  10   1   7        8.67       16.46     12.05 o 
  11   1   7       59.30       44.81     10.42 o 
  12   1   7       63.09       74.39      9.05 o 
  13   1   7        5.31        5.75      5.75 o 
  14   1   7        2.36        1.27      3.31 o 
  15   1   7        1.78        0.88      1.47 o 
 -18   2   7        0.10        0.62      0.36 o 
 -17   2   7       16.14       18.57      1.13 o 
 -16   2   7        1.09        0.71      1.64 o 
 -15   2   7        0.48        0.00      3.05 o 
 -14   2   7        4.08       10.47      4.40 o 
 -13   2   7        0.30        9.32      6.34 o 
 -12   2   7       29.92       13.64      7.77 o 
 -11   2   7        1.41        5.63      8.99 o 
 -10   2   7        0.51        0.27      7.95 o 
  -9   2   7       42.61       49.19      9.31 o 
  -8   2   7       37.71       45.95      9.09 o 
  -7   2   7       39.69       31.86      7.65 o 
  -6   2   7       78.64       83.09      8.86 o 
  -5   2   7        0.29        6.93      8.37 o 
  -4   2   7      113.37      128.96      7.75 o 
  -3   2   7        7.17        0.96      7.68 o 
  -2   2   7      729.50      784.64     19.17 o 
  -1   2   7        6.94       20.28      8.79 o 
   0   2   7       14.89       24.37      4.75 o 
   1   2   7       12.90        4.26      6.71 o 
   2   2   7       66.49       80.38      6.19 o 
   3   2   7      103.50      114.52      9.98 o 
   4   2   7      152.48      166.48     11.01 o 
   5   2   7      126.18      150.83     13.30 o 
   6   2   7      121.08      111.39     15.03 o 
   7   2   7       74.53       98.07     13.41 o 
   8   2   7       30.73       37.25     13.63 o 
   9   2   7       55.79       59.55     14.53 o 
  10   2   7       20.41       29.11     11.65 o 
  11   2   7      133.98      102.32     11.28 o 
  12   2   7        0.00        1.42      7.77 o 
  13   2   7        1.31        1.95      4.98 o 
  14   2   7        0.18        3.46      3.46 o 
  15   2   7        0.12        1.36      1.36 o 
 -18   3   7        0.10        0.12      0.30 o 
 -17   3   7        1.53        0.17      0.94 o 
 -16   3   7        1.97        1.97      1.97 o 
 -15   3   7        0.18        1.15      3.03 o 
 -14   3   7       15.79        5.77      4.08 o 
 -13   3   7        1.15       11.94      6.40 o 
 -12   3   7        1.03        7.89      7.89 o 
 -11   3   7        5.13        7.57      8.27 o 
 -10   3   7       25.54       34.95      8.50 o 
  -9   3   7       95.35      132.70     11.57 o 
  -8   3   7       21.01       38.21      9.63 o 
  -7   3   7       54.00       62.54     12.87 o 
  -6   3   7       15.95        6.25     10.41 o 
  -5   3   7      873.37      917.78     24.94 o 
  -4   3   7      852.40      807.68     26.58 o 
  -3   3   7       79.35       72.07      8.17 o 
  -2   3   7      369.12      352.51     10.32 o 
  -1   3   7     1327.46     1356.72     23.42 o 
   0   3   7        6.36        0.42      5.59 o 
   1   3   7       24.71        2.89      8.97 o 
   2   3   7      163.05      184.49     12.72 o 
   3   3   7      143.21      162.70     15.44 o 
   4   3   7      255.20      267.76     15.08 o 
   5   3   7       45.58       47.07     12.30 o 
   6   3   7       27.34       16.32      8.75 o 
   7   3   7        2.86        5.61     11.21 o 
   8   3   7       50.90       22.89     14.12 o 
   9   3   7       98.50      122.28     12.89 o 
  10   3   7        9.72        0.00     10.98 o 
  11   3   7        2.09        9.56      7.82 o 
  12   3   7        2.75        6.55      6.55 o 
  13   3   7        1.10        0.24      4.80 o 
  14   3   7        1.65        2.96      2.96 o 
  15   3   7        0.04        1.26      1.26 o 
 -17   4   7        0.73        1.86      0.69 o 
 -16   4   7        2.60        1.92      1.97 o 
 -15   4   7        7.34        7.34      2.95 o 
 -14   4   7        1.95       13.31      4.31 o 
 -13   4   7        0.21        6.54      6.54 o 
 -12   4   7        0.02        6.71      7.62 o 
 -11   4   7        2.81        4.65      9.75 o 
 -10   4   7        1.16        8.68      8.68 o 
  -9   4   7       27.02       38.54     10.96 o 
  -8   4   7       46.44       75.24     10.13 o 
  -7   4   7       60.52       46.51     11.24 o 
  -6   4   7      181.86      224.48      9.98 o 
  -5   4   7     1007.23     1027.99     25.43 o 
  -4   4   7      428.09      470.47     16.42 o 
  -3   4   7      295.59      290.81     13.03 o 
  -2   4   7      190.12      169.91     16.93 o 
  -1   4   7      504.05      518.32     18.92 o 
   0   4   7      413.37      408.35     13.81 o 
   1   4   7       22.52        5.09     10.50 o 
   2   4   7        4.13       12.65     12.48 o 
   3   4   7      152.99      142.26     14.74 o 
   4   4   7      154.08      203.15     14.32 o 
   5   4   7       81.59       75.03     17.02 o 
   6   4   7        0.04       11.47     11.47 o 
   7   4   7        1.11       13.89     13.89 o 
   8   4   7      378.92      380.77     22.49 o 
   9   4   7        0.44       22.26     13.16 o 
  10   4   7        7.57       13.86      9.90 o 
  11   4   7        0.05        9.14      9.14 o 
  12   4   7       12.10        6.79      6.79 o 
  13   4   7        1.83       11.45      3.96 o 
  14   4   7        0.49        2.65      2.65 o 
  15   4   7        2.53        2.83      0.86 o 
 -17   5   7       10.70       14.26      0.62 o 
 -16   5   7        0.82        0.00      1.36 o 
 -15   5   7        1.23        3.63      2.65 o 
 -14   5   7        1.90        0.00      3.93 o 
 -13   5   7        0.78        7.07      7.07 o 
 -12   5   7        0.01        4.07      6.90 o 
 -11   5   7       22.48       22.35      8.31 o 
 -10   5   7        0.50       12.23     12.23 o 
  -9   5   7        0.82        4.91     11.85 o 
  -8   5   7       46.84       49.71     12.55 o 
  -7   5   7      135.90      156.61     13.80 o 
  -6   5   7      281.34      236.02     19.92 o 
  -5   5   7       22.32        1.82      9.06 o 
  -4   5   7       66.60       60.35     11.30 o 
  -3   5   7      369.96      380.20     14.83 o 
  -2   5   7        1.74        1.52      9.74 o 
  -1   5   7      128.28      136.56     11.20 o 
   0   5   7      136.97      131.24      9.53 o 
   1   5   7      148.43      159.64     15.05 o 
   2   5   7      400.97      447.14     20.21 o 
   3   5   7      167.34      154.46     16.71 o 
   4   5   7      597.13      560.26     25.99 o 
   5   5   7       18.54       15.39     14.74 o 
   6   5   7       21.28       14.23     13.90 o 
   7   5   7       51.10       50.45     11.80 o 
   8   5   7       44.82       41.14     14.03 o 
   9   5   7        8.53        3.58     10.53 o 
  10   5   7       16.09       22.82      9.28 o 
  11   5   7        1.27        7.78      7.78 o 
  12   5   7        5.78        6.94      5.88 o 
  13   5   7        0.29        3.59      3.59 o 
  14   5   7        5.76        1.68      1.68 o 
 -17   6   7        0.09        0.38      0.38 o 
 -16   6   7        6.35        2.82      0.98 o 
 -15   6   7        1.25        1.33      1.76 o 
 -14   6   7        4.65       10.89      3.76 o 
 -13   6   7        0.28        1.08      5.71 o 
 -12   6   7       44.81       47.24      7.95 o 
 -11   6   7        2.41       10.00     10.00 o 
 -10   6   7      140.51      123.64     13.27 o 
  -9   6   7       20.57       18.68     11.52 o 
  -8   6   7      112.54      137.24     13.52 o 
  -7   6   7        3.99       11.55     11.55 o 
  -6   6   7       11.88       11.04     11.04 o 
  -5   6   7       98.59      133.19     11.95 o 
  -4   6   7      530.38      522.64     10.71 o 
  -3   6   7       34.56       29.00     11.18 o 
  -2   6   7        4.90       11.57     11.57 o 
  -1   6   7        0.01        0.63     10.52 o 
   0   6   7      123.33      110.57      8.90 o 
   1   6   7      178.93      196.15     15.48 o 
   2   6   7       48.25       82.18     17.00 o 
   3   6   7      503.76      570.56     25.93 o 
   4   6   7      132.98      117.69     19.78 o 
   5   6   7      130.82      181.54     19.33 o 
   6   6   7       21.56       21.72     14.37 o 
   7   6   7       36.44       43.60     14.25 o 
   8   6   7       25.47       32.76     12.67 o 
   9   6   7       87.50       94.26      9.50 o 
  10   6   7        2.88        1.43      7.17 o 
  11   6   7       10.86        6.33      6.33 o 
  12   6   7        0.05        4.23      4.78 o 
  13   6   7       12.12        8.12      2.46 o 
  14   6   7        1.72        2.37      1.05 o 
 -16   7   7        0.07        0.26      0.69 o 
 -15   7   7        0.78        1.35      1.87 o 
 -14   7   7        1.73        4.82      3.02 o 
 -13   7   7        8.58        6.37      5.04 o 
 -12   7   7        4.11        7.28      7.28 o 
 -11   7   7       62.58       64.41     10.55 o 
 -10   7   7        4.15       24.05      9.30 o 
  -9   7   7       74.83       75.44     13.66 o 
  -8   7   7       25.28       12.62     12.62 o 
  -7   7   7       10.59        2.07     11.77 o 
  -6   7   7       27.89       21.43     11.47 o 
  -5   7   7       76.21       87.76     14.11 o 
  -4   7   7      110.71      102.64     11.57 o 
  -3   7   7      110.31      139.36     14.17 o 
  -2   7   7      115.46       79.08     13.12 o 
  -1   7   7        0.25        0.00     11.38 o 
   0   7   7       49.64       67.21     21.27 o 
   1   7   7       29.97       17.66     17.66 o 
   2   7   7      241.39      271.18     15.56 o 
   3   7   7       46.02       62.04     17.66 o 
   4   7   7        5.68       17.24     17.61 o 
   5   7   7       16.39        4.87     17.75 o 
   6   7   7        1.37       24.99     14.54 o 
   7   7   7       34.52       35.28     11.47 o 
   8   7   7        7.11        1.81      9.34 o 
   9   7   7        2.90        8.67      8.67 o 
  10   7   7       12.56        2.59      7.90 o 
  11   7   7        5.89        2.04      5.69 o 
  12   7   7        0.23        9.12      3.44 o 
  13   7   7        0.02        4.69      1.31 o 
 -16   8   7        0.44        0.36      0.36 o 
 -15   8   7        0.03        0.00      0.99 o 
 -14   8   7        3.20        2.56      2.56 o 
 -13   8   7        0.96        0.71      4.04 o 
 -12   8   7        9.92       12.56      4.99 o 
 -11   8   7       18.43       21.96      6.21 o 
 -10   8   7       34.86       45.73      9.31 o 
  -9   8   7       10.39       10.85     10.85 o 
  -8   8   7        4.83       10.77     10.77 o 
  -7   8   7       17.34        9.65     12.41 o 
  -6   8   7       11.36        6.07     12.42 o 
  -5   8   7      108.54      106.35     13.81 o 
  -4   8   7        3.79       16.22     14.68 o 
  -3   8   7        0.31        0.00     12.71 o 
  -2   8   7       73.20       65.39     15.81 o 
  -1   8   7      178.07      166.93     16.79 o 
   0   8   7        0.30       37.25     16.13 o 
   1   8   7        5.70       33.42     15.92 o 
   2   8   7       25.78       31.73     17.69 o 
   3   8   7       66.13       55.71     16.47 o 
   4   8   7       36.63       10.41     19.28 o 
   5   8   7       11.82       32.26     13.25 o 
   6   8   7        7.98       29.86     10.87 o 
   7   8   7        4.12        0.00     11.91 o 
   8   8   7       12.58       10.70     10.70 o 
   9   8   7       53.09       55.15      9.02 o 
  10   8   7       17.99       15.53      5.83 o 
  11   8   7        1.30        6.14      3.70 o 
  12   8   7        0.75        2.61      1.78 o 
  13   8   7        3.69        2.46      0.76 o 
 -15   9   7        3.15        0.59      0.59 o 
 -14   9   7        0.56        5.01      1.42 o 
 -13   9   7        5.41        0.54      2.56 o 
 -12   9   7        5.78        8.86      3.56 o 
 -11   9   7        2.06        3.33      5.45 o 
 -10   9   7       12.27       14.98      6.11 o 
  -9   9   7        1.63        3.61      7.59 o 
  -8   9   7       30.63       10.50     10.50 o 
  -7   9   7        3.08        5.69     10.89 o 
  -6   9   7        7.26        4.02     12.53 o 
  -5   9   7       87.99      114.50     11.35 o 
  -4   9   7      185.13      207.92     16.24 o 
  -3   9   7       16.16       20.25     13.42 o 
  -2   9   7        0.07        0.00     13.93 o 
  -1   9   7      158.54      168.10     18.35 o 
   0   9   7       25.94       18.48     13.04 o 
   1   9   7        0.52        0.00     14.77 o 
   2   9   7        1.17       13.61     15.54 o 
   3   9   7        0.09        0.24     14.29 o 
   4   9   7        4.13       18.25     16.48 o 
   5   9   7        5.94        5.04     12.93 o 
   6   9   7        0.01        6.55     11.46 o 
   7   9   7       36.80       12.45     12.45 o 
   8   9   7       41.63       47.84     10.52 o 
   9   9   7        3.31       14.40      7.35 o 
  10   9   7        4.30        1.66      4.63 o 
  11   9   7        0.80        4.05      2.37 o 
  12   9   7        9.62       12.98      1.28 o 
 -14  10   7        5.25        0.60      0.60 o 
 -13  10   7        0.15        2.13      1.45 o 
 -12  10   7        4.29        2.98      2.98 o 
 -11  10   7       19.92       24.36      4.13 o 
 -10  10   7       18.72        3.23      6.43 o 
  -9  10   7       12.92        3.95      6.54 o 
  -8  10   7        5.11       10.20     10.20 o 
  -7  10   7       33.65       34.03     10.65 o 
  -6  10   7      173.44      202.61     12.33 o 
  -5  10   7       63.91       64.66     15.53 o 
  -4  10   7      127.94      108.47     16.81 o 
  -3  10   7       42.81       26.45     15.45 o 
  -2  10   7       52.19       63.33     15.59 o 
  -1  10   7       33.79       22.62     14.20 o 
   0  10   7      208.46      180.20     12.44 o 
   1  10   7        5.44       16.18     16.18 o 
   2  10   7       10.81        2.86     15.99 o 
   3  10   7       10.84       15.61     15.61 o 
   4  10   7        7.73       13.39     13.39 o 
   5  10   7        0.60       20.50     10.93 o 
   6  10   7       18.13        3.91     10.30 o 
   7  10   7       48.09       32.74      8.36 o 
   8  10   7        0.34        1.22      6.88 o 
   9  10   7        3.79        6.21      4.20 o 
  10  10   7        1.24        3.28      2.86 o 
  11  10   7        8.72       12.44      1.30 o 
 -13  11   7        3.58        0.13      0.66 o 
 -12  11   7        0.19        1.72      1.72 o 
 -11  11   7       23.15       25.21      2.21 o 
 -10  11   7        5.47        3.39      3.39 o 
  -9  11   7        4.46        1.89      5.39 o 
  -8  11   7        2.68        1.21      7.39 o 
  -7  11   7      149.61      163.21      8.90 o 
  -6  11   7       59.23       36.60     10.13 o 
  -5  11   7       83.45       86.88      9.34 o 
  -4  11   7        8.88        0.00     13.17 o 
  -3  11   7      127.31      155.25      8.24 o 
  -2  11   7        5.26        2.22     13.59 o 
  -1  11   7       13.07       14.74     14.74 o 
   0  11   7       16.14       13.81     14.87 o 
   1  11   7       14.81       12.67     14.84 o 
   2  11   7       26.87       16.28     16.28 o 
   3  11   7        7.21       14.67     14.67 o 
   4  11   7        5.62        8.59     12.13 o 
   5  11   7        3.09        7.74      9.67 o 
   6  11   7       10.74        8.80      8.80 o 
   7  11   7        4.14        1.28      5.79 o 
   8  11   7        0.33        2.64      4.04 o 
   9  11   7        0.12        0.04      2.24 o 
  10  11   7        0.58        0.15      1.08 o 
 -12  12   7        5.29        0.55      0.55 o 
 -11  12   7        0.27        2.77      1.04 o 
 -10  12   7        7.53        1.65      1.88 o 
  -9  12   7        4.04        3.03      3.40 o 
  -8  12   7        5.62       17.13      4.39 o 
  -7  12   7       27.16       15.49      5.85 o 
  -6  12   7       16.81        9.86      7.29 o 
  -5  12   7       17.18       13.14      8.54 o 
  -4  12   7       21.85       37.98      7.95 o 
  -3  12   7       29.30       36.14      8.67 o 
  -2  12   7        0.61       10.31     10.31 o 
  -1  12   7        2.70       14.22     10.03 o 
   0  12   7        0.08        3.87      8.30 o 
   1  12   7       10.10        8.39     10.77 o 
   2  12   7        2.26       12.60     12.60 o 
   3  12   7       32.69       10.67     10.67 o 
   4  12   7        0.06       16.62      8.32 o 
   5  12   7       12.33        7.04      7.47 o 
   6  12   7        0.28        5.39      5.94 o 
   7  12   7        2.46        1.50      4.09 o 
   8  12   7        0.76        2.28      2.36 o 
   9  12   7        1.13        0.21      1.18 o 
 -10  13   7        1.19        0.30      0.72 o 
  -9  13   7        0.43        3.65      1.22 o 
  -8  13   7        6.35        3.93      2.38 o 
  -7  13   7        0.30        8.63      3.09 o 
  -6  13   7        6.11        8.76      4.38 o 
  -5  13   7       18.75       22.67      5.22 o 
  -4  13   7       13.19        6.07      6.07 o 
  -3  13   7        9.19        5.85      5.85 o 
  -2  13   7        1.04        5.54      6.28 o 
  -1  13   7       10.27        8.92      6.85 o 
   0  13   7        8.23        0.76      6.04 o 
   1  13   7        0.20        6.53      6.53 o 
   2  13   7       10.92        7.55      7.55 o 
   3  13   7        1.43        7.39      7.39 o 
   4  13   7       16.85        4.24      5.51 o 
   5  13   7        0.18        1.58      4.53 o 
   6  13   7        6.50        0.00      2.90 o 
   7  13   7        0.32        1.26      1.63 o 
  -8  14   7        1.56        0.68      0.68 o 
  -7  14   7        4.50        3.00      1.26 o 
  -6  14   7        4.95        1.87      1.70 o 
  -5  14   7        4.44        6.44      2.45 o 
  -4  14   7        4.37        6.18      2.62 o 
  -3  14   7        0.85        9.39      3.66 o 
  -2  14   7       10.92        4.03      3.71 o 
  -1  14   7        0.32        2.59      4.30 o 
   0  14   7        0.12        6.45      6.58 o 
   1  14   7        0.00        5.02      4.26 o 
   2  14   7        0.03        3.71      3.77 o 
   3  14   7        1.01        3.36      3.36 o 
   4  14   7        1.40        2.28      2.28 o 
   5  14   7        1.18        0.88      1.69 o 
  -4  15   7        0.03        2.50      0.88 o 
  -3  15   7        3.05        5.97      1.32 o 
  -2  15   7        0.00        1.53      1.53 o 
  -1  15   7        1.42        1.44      1.44 o 
   0  15   7        0.18        1.14      3.22 o 
   1  15   7        0.21        3.27      1.42 o 
 -17   0   8       37.91       46.08      0.73 o 
 -16   0   8        0.35        4.74      1.36 o 
 -15   0   8       16.80        9.07      2.24 o 
 -14   0   8        3.83        3.28      3.28 o 
 -13   0   8        1.31        0.04      3.83 o 
 -12   0   8       12.70       28.70      4.85 o 
 -11   0   8        1.04       12.82      6.75 o 
 -10   0   8      242.07      210.99     10.11 o 
  -9   0   8       20.37        8.47      8.47 o 
  -8   0   8      425.34      468.38     16.77 o 
  -7   0   8       13.04        6.53      9.63 o 
  -6   0   8       66.24       59.35      9.11 o 
  -5   0   8      943.12     1029.17     10.76 o 
  -4   0   8      220.89      206.25     21.33 o 
  -3   0   8      135.76      122.85     12.81 o 
  -2   0   8      194.46      189.88      6.96 o 
  -1   0   8        1.99        6.36      7.62 o 
   0   0   8        4.07        3.48      6.05 o 
   1   0   8      616.35      644.40     17.70 o 
   2   0   8       13.35       10.62     10.62 o 
   3   0   8      965.41     1004.87     27.14 o 
   4   0   8      170.03      146.85     14.72 o 
   5   0   8      971.48      927.12     28.69 o 
   6   0   8       29.00       12.09     12.09 o 
   7   0   8       62.47       91.77     12.68 o 
   8   0   8      552.60      579.50     20.84 o 
   9   0   8       48.69       65.08     11.68 o 
  10   0   8        0.06        0.07      8.45 o 
  11   0   8       53.65       62.13      7.78 o 
  12   0   8        3.32        7.46      5.21 o 
  13   0   8        0.71        3.25      3.25 o 
  14   0   8        1.56        1.40      1.33 o 
 -17   1   8       26.59       34.28      0.86 o 
 -16   1   8       26.28       32.92      1.87 o 
 -15   1   8        0.95        1.30      2.13 o 
 -14   1   8        2.70        2.52      3.50 o 
 -13   1   8        0.09        0.86      4.61 o 
 -12   1   8        1.00        7.61      5.16 o 
 -11   1   8       76.12       98.90      7.38 o 
 -10   1   8        1.16        9.28      9.28 o 
  -9   1   8      161.23      174.18     13.14 o 
  -8   1   8        0.44        8.25      8.25 o 
  -7   1   8      391.77      423.04     16.27 o 
  -6   1   8       27.41       10.17      9.27 o 
  -5   1   8      388.32      416.14     14.58 o 
  -4   1   8      439.23      436.63     23.52 o 
  -3   1   8      309.06      349.78     15.08 o 
  -2   1   8       36.20       29.72      6.69 o 
  -1   1   8       14.16        0.50      8.93 o 
   0   1   8       81.84       63.73      5.82 o 
   1   1   8      215.57      217.69     12.27 o 
   2   1   8      563.65      558.40     19.71 o 
   3   1   8      254.69      259.53     17.17 o 
   4   1   8     1071.02     1165.88     26.73 o 
   5   1   8       43.79       66.18     11.69 o 
   6   1   8       19.08       11.92     13.24 o 
   7   1   8      408.65      439.91     18.44 o 
   8   1   8       17.77       45.04     11.14 o 
   9   1   8       75.65       61.79     11.42 o 
  10   1   8       47.06       33.50     10.36 o 
  11   1   8       11.89        7.56      7.56 o 
  12   1   8       28.47       16.24      5.32 o 
  13   1   8        2.14       10.32      2.84 o 
  14   1   8        1.82        1.59      1.59 o 
 -17   2   8       17.98       23.70      0.75 o 
 -16   2   8        8.14       10.99      1.35 o 
 -15   2   8        0.02        3.12      2.49 o 
 -14   2   8        3.79        4.06      3.67 o 
 -13   2   8        3.04        8.31      4.90 o 
 -12   2   8        6.34        6.42      6.42 o 
 -11   2   8        6.14        7.86      7.86 o 
 -10   2   8       54.35       32.49     10.52 o 
  -9   2   8       63.68       56.83     14.34 o 
  -8   2   8        3.48        8.87      9.15 o 
  -7   2   8       20.56        7.91     10.58 o 
  -6   2   8        0.46       19.12      9.87 o 
  -5   2   8      128.51      144.48     13.73 o 
  -4   2   8      199.44      229.20     16.82 o 
  -3   2   8       75.05       80.69     13.81 o 
  -2   2   8       17.56       11.19      8.19 o 
  -1   2   8        2.94       18.39      6.30 o 
   0   2   8      115.61       74.06     24.06 o 
   1   2   8        5.87        4.85     10.03 o 
   2   2   8      744.43      806.45     24.37 o 
   3   2   8      403.36      413.05     20.17 o 
   4   2   8        6.74       15.41     11.64 o 
   5   2   8       12.64        5.32     12.92 o 
   6   2   8      422.61      435.41     17.87 o 
   7   2   8       50.60       71.27     11.35 o 
   8   2   8       34.65       31.29     11.06 o 
   9   2   8        1.15       10.59     10.59 o 
  10   2   8        1.39        8.98      8.98 o 
  11   2   8        9.76        7.33      7.33 o 
  12   2   8        9.99        5.11      5.11 o 
  13   2   8        5.82        0.58      2.99 o 
  14   2   8        1.82        0.82      1.22 o 
 -17   3   8        8.23        9.47      0.47 o 
 -16   3   8        6.17        0.48      1.36 o 
 -15   3   8        2.53        2.62      2.62 o 
 -14   3   8        0.46        0.25      2.93 o 
 -13   3   8        0.61       13.55      5.27 o 
 -12   3   8        2.16        3.36      6.48 o 
 -11   3   8        0.28        1.40      8.37 o 
 -10   3   8       19.21       10.68     10.68 o 
  -9   3   8        1.79       17.77      9.41 o 
  -8   3   8        0.02       11.12     11.12 o 
  -7   3   8        2.42       13.76     13.76 o 
  -6   3   8      138.10      133.30     10.85 o 
  -5   3   8        2.74        2.55      9.77 o 
  -4   3   8      383.91      374.30     18.02 o 
  -3   3   8       16.93       15.73      9.13 o 
  -2   3   8      108.89      108.98     13.23 o 
  -1   3   8        1.77        6.02      7.75 o 
   0   3   8        3.58       13.57      8.91 o 
   1   3   8       44.31       51.69     12.36 o 
   2   3   8       23.25       50.63     13.54 o 
   3   3   8        5.40       25.56     11.35 o 
   4   3   8       21.38       12.74     12.74 o 
   5   3   8       21.18        1.73     13.00 o 
   6   3   8      129.18      132.79     15.10 o 
   7   3   8       51.33       61.75     12.60 o 
   8   3   8        6.16        1.63      9.90 o 
   9   3   8        8.74        9.97      9.97 o 
  10   3   8        0.08        7.78      7.78 o 
  11   3   8       14.72        9.44      6.80 o 
  12   3   8        1.40        1.40      3.46 o 
  13   3   8        0.86        1.54      2.43 o 
  14   3   8        3.97        1.06      1.06 o 
 -17   4   8        5.41        0.42      0.42 o 
 -16   4   8        6.53        0.64      1.17 o 
 -15   4   8        4.09        0.43      2.09 o 
 -14   4   8        1.51        2.06      4.44 o 
 -13   4   8        6.14        1.96      5.77 o 
 -12   4   8       39.10       51.90      7.74 o 
 -11   4   8        0.22       10.85     10.85 o 
 -10   4   8        4.62        6.72      9.13 o 
  -9   4   8       16.36       22.05     11.17 o 
  -8   4   8      186.35      176.41     18.29 o 
  -7   4   8        0.21       26.73     11.69 o 
  -6   4   8        1.31        2.09     10.22 o 
  -5   4   8        8.54        2.38     14.70 o 
  -4   4   8       61.69       49.15     14.03 o 
  -3   4   8       26.49       22.98     13.13 o 
  -2   4   8       88.26      104.71     11.07 o 
  -1   4   8      160.50      167.43     13.50 o 
   0   4   8      106.00      121.54      7.28 o 
   1   4   8       19.53       13.92     12.86 o 
   2   4   8      112.87      121.51     13.78 o 
   3   4   8       41.38       35.56     11.18 o 
   4   4   8       38.72       60.72     14.79 o 
   5   4   8      311.29      293.75     17.78 o 
   6   4   8       32.22       17.13     14.64 o 
   7   4   8        4.45        3.80     11.16 o 
   8   4   8        9.46        1.81      9.76 o 
   9   4   8        0.04        9.77      9.77 o 
  10   4   8        1.77        9.34      6.50 o 
  11   4   8        1.47        2.12      5.76 o 
  12   4   8        0.39        3.71      3.87 o 
  13   4   8        1.33        2.10      2.10 o 
  14   4   8        0.07        0.33      0.76 o 
 -17   5   8        0.65        0.26      0.26 o 
 -16   5   8        0.58        0.85      0.90 o 
 -15   5   8        2.06        3.02      2.22 o 
 -14   5   8        0.66        1.33      2.86 o 
 -13   5   8        0.07        5.65      5.30 o 
 -12   5   8        6.93        2.59      8.04 o 
 -11   5   8       14.91        1.57      8.41 o 
 -10   5   8        0.39       15.55      9.42 o 
  -9   5   8      104.15      104.94     13.94 o 
  -8   5   8       34.06       37.00     10.77 o 
  -7   5   8      384.25      421.53     20.67 o 
  -6   5   8       45.31       50.12     14.47 o 
  -5   5   8        7.14       23.92     12.21 o 
  -4   5   8      101.67      114.39     12.62 o 
  -3   5   8      210.54      215.52     17.31 o 
  -2   5   8       56.95       67.91     12.67 o 
  -1   5   8      197.11      163.39     18.14 o 
   0   5   8        1.45       14.67     17.41 o 
   1   5   8       13.05        8.06     15.04 o 
   2   5   8      125.50      129.30     16.98 o 
   3   5   8        0.31       14.95     14.95 o 
   4   5   8       89.92       97.44     19.71 o 
   5   5   8      100.16       67.67     14.42 o 
   6   5   8       53.22       72.86     14.31 o 
   7   5   8       42.85       20.42     11.08 o 
   8   5   8        3.63        6.64      8.78 o 
   9   5   8        6.01        8.22      8.22 o 
  10   5   8        0.04        4.90      6.55 o 
  11   5   8        2.16        3.68      5.57 o 
  12   5   8        2.90        3.00      3.00 o 
  13   5   8        1.36        3.40      1.46 o 
 -16   6   8        0.33        0.67      0.67 o 
 -15   6   8        2.16        3.32      1.36 o 
 -14   6   8        0.25        3.17      3.17 o 
 -13   6   8        5.74        4.96      4.96 o 
 -12   6   8        1.72        4.68      6.77 o 
 -11   6   8        5.85        2.90      7.26 o 
 -10   6   8       24.36       15.29     10.65 o 
  -9   6   8        9.18       15.03     10.97 o 
  -8   6   8       74.46       89.30     14.50 o 
  -7   6   8        4.92        5.16      9.98 o 
  -6   6   8       16.33       23.66     11.98 o 
  -5   6   8        9.57       13.53     10.53 o 
  -4   6   8        8.80       22.54      9.91 o 
  -3   6   8       52.27       48.47     11.50 o 
  -2   6   8      296.27      344.98     16.43 o 
  -1   6   8      246.47      262.03     15.48 o 
   0   6   8      419.73      392.28     15.01 o 
   1   6   8       65.21       64.23     16.08 o 
   2   6   8       98.81      130.98     15.19 o 
   3   6   8      150.31      165.85     17.93 o 
   4   6   8        8.47        7.34     14.35 o 
   5   6   8      340.12      361.79     20.36 o 
   6   6   8        1.64        2.15     13.16 o 
   7   6   8        5.43       11.47     11.47 o 
   8   6   8        5.34       12.80      9.85 o 
   9   6   8       12.46        7.89      7.89 o 
  10   6   8        1.50        6.00      6.00 o 
  11   6   8       11.14        2.98      4.41 o 
  12   6   8        1.91        0.44      2.52 o 
  13   6   8        2.45        1.14      1.14 o 
 -15   7   8        0.10        0.63      1.01 o 
 -14   7   8        4.14        1.32      2.24 o 
 -13   7   8        5.83        4.15      4.15 o 
 -12   7   8        2.34        5.12      5.12 o 
 -11   7   8        2.23        2.70      7.28 o 
 -10   7   8       42.25       52.98      9.50 o 
  -9   7   8        7.72        9.05      9.05 o 
  -8   7   8       42.58       51.24     12.12 o 
  -7   7   8        6.57        1.93     12.38 o 
  -6   7   8        2.76       10.56     10.56 o 
  -5   7   8        9.96       23.88     11.92 o 
  -4   7   8        0.81       11.55     11.55 o 
  -3   7   8        3.42       10.00     12.72 o 
  -2   7   8        4.51        0.20     10.66 o 
  -1   7   8       64.73       64.08     14.38 o 
   0   7   8        7.12        0.73      9.66 o 
   1   7   8        5.07       18.24     18.24 o 
   2   7   8      227.54      276.76     20.04 o 
   3   7   8        7.28       17.06     17.06 o 
   4   7   8      156.58       86.93     19.49 o 
   5   7   8       11.10        0.00     13.31 o 
   6   7   8        1.14       12.18     12.18 o 
   7   7   8       10.99       12.25     12.25 o 
   8   7   8       18.49        4.35      8.71 o 
   9   7   8        1.46        0.00      6.10 o 
  10   7   8        5.94        6.13      4.83 o 
  11   7   8        0.00        2.27      2.95 o 
  12   7   8        3.85        3.49      1.39 o 
 -15   8   8        1.42        0.55      0.56 o 
 -14   8   8        0.01        0.29      1.50 o 
 -13   8   8        1.13        3.28      2.85 o 
 -12   8   8        0.30        4.77      4.77 o 
 -11   8   8        2.13       12.55      5.39 o 
 -10   8   8       11.39       11.28      6.30 o 
  -9   8   8        0.10        4.79      7.80 o 
  -8   8   8        2.34       19.56      9.10 o 
  -7   8   8        4.31        9.43     10.18 o 
  -6   8   8        1.55        0.00     10.79 o 
  -5   8   8       32.91       51.55     12.62 o 
  -4   8   8        3.47       26.15     13.09 o 
  -3   8   8       87.26       74.09     13.89 o 
  -2   8   8        7.73       13.24     13.24 o 
  -1   8   8        0.12        0.00     13.83 o 
   0   8   8        5.83       32.40     16.37 o 
   1   8   8      139.97      114.25     17.73 o 
   2   8   8       31.45       17.59     17.59 o 
   3   8   8      227.66      240.74     20.49 o 
   4   8   8        0.00       20.77     11.45 o 
   5   8   8        9.24       31.88     10.18 o 
   6   8   8        6.63       22.70      9.39 o 
   7   8   8       17.52       22.67     10.86 o 
   8   8   8        2.10        3.92      7.52 o 
   9   8   8        6.01       16.53      5.51 o 
  10   8   8        0.05        3.27      3.27 o 
  11   8   8        1.26        0.37      1.88 o 
  12   8   8        0.38        0.74      0.76 o 
 -14   9   8        0.21        1.02      0.73 o 
 -13   9   8        1.12        1.04      1.72 o 
 -12   9   8        1.44        0.59      3.16 o 
 -11   9   8        0.09        0.83      4.67 o 
 -10   9   8       13.06        9.07      6.26 o 
  -9   9   8        1.80        8.66      8.66 o 
  -8   9   8        6.62        1.50      9.27 o 
  -7   9   8        1.56        3.42     10.20 o 
  -6   9   8        5.80       12.74     10.19 o 
  -5   9   8       46.38       53.66     11.62 o 
  -4   9   8       54.80       55.26     12.56 o 
  -3   9   8        0.18       13.79     13.79 o 
  -2   9   8       23.17        6.38     13.63 o 
  -1   9   8       11.95       13.64     13.96 o 
   0   9   8        0.27       28.05     24.75 o 
   1   9   8        0.01        4.75     14.56 o 
   2   9   8       61.45       64.74     14.31 o 
   3   9   8        1.17        4.72     11.79 o 
   4   9   8        7.27       10.58     12.34 o 
   5   9   8       11.66       10.27     10.27 o 
   6   9   8        0.66        3.29      9.48 o 
   7   9   8        0.31       11.05      7.73 o 
   8   9   8        1.46       15.57      5.39 o 
   9   9   8        0.00        5.01      3.93 o 
  10   9   8        0.62        4.22      2.09 o 
  11   9   8        0.31        1.10      1.10 o 
 -13  10   8        0.09        0.17      0.76 o 
 -12  10   8        1.14        3.18      1.81 o 
 -11  10   8       30.56       32.09      3.42 o 
 -10  10   8       11.09        0.00      4.65 o 
  -9  10   8        2.37       17.06      6.06 o 
  -8  10   8        0.00        8.97      7.66 o 
  -7  10   8        8.88        1.53      8.30 o 
  -6  10   8        2.48       10.51     10.51 o 
  -5  10   8        6.74       19.12     10.09 o 
  -4  10   8        7.34        3.64      8.86 o 
  -3  10   8        8.61       11.66     11.91 o 
  -2  10   8       10.95       18.55     10.81 o 
  -1  10   8       26.76       21.54     11.31 o 
   0  10   8       21.35       19.95      8.99 o 
   1  10   8       18.93       33.73     12.72 o 
   2  10   8       10.16        8.83     13.38 o 
   3  10   8        0.55        2.00      9.71 o 
   4  10   8        0.04       12.40     12.40 o 
   5  10   8        0.83       18.47      8.21 o 
   6  10   8        0.31        7.26      7.26 o 
   7  10   8        0.81        7.33      5.15 o 
   8  10   8        0.44       10.10      3.66 o 
   9  10   8        0.10        0.42      2.43 o 
  10  10   8        0.07        1.24      0.99 o 
 -12  11   8        0.70        0.57      0.68 o 
 -11  11   8       10.38       13.59      1.91 o 
 -10  11   8        0.07        2.02      2.41 o 
  -9  11   8        0.04        5.69      4.59 o 
  -8  11   8        4.30        0.00      5.00 o 
  -7  11   8        3.78        6.31      6.31 o 
  -6  11   8        1.36       15.48      5.88 o 
  -5  11   8        5.17        8.18      8.18 o 
  -4  11   8       30.20       39.43      9.06 o 
  -3  11   8        6.82       11.80      7.88 o 
  -2  11   8       16.10        0.00      9.66 o 
  -1  11   8        1.37        9.43     10.09 o 
   0  11   8       15.58       13.53     13.53 o 
   1  11   8       11.40       11.92     11.92 o 
   2  11   8        8.39        3.77     11.11 o 
   3  11   8        0.00       10.26     10.26 o 
   4  11   8        0.93        4.58      7.83 o 
   5  11   8        2.49        6.31      6.31 o 
   6  11   8        0.91        1.97      4.70 o 
   7  11   8        0.36        1.31      3.43 o 
   8  11   8        0.28        0.80      1.91 o 
   9  11   8        1.89        1.04      1.04 o 
 -10  12   8        0.67        0.44      1.16 o 
  -9  12   8        0.27        2.57      2.57 o 
  -8  12   8        2.01        0.56      2.80 o 
  -7  12   8        0.09        8.75      3.57 o 
  -6  12   8        4.21        1.77      5.11 o 
  -5  12   8        0.77        3.11      4.87 o 
  -4  12   8       11.66       14.08      4.83 o 
  -3  12   8        8.41        6.76      6.76 o 
  -2  12   8        0.16        7.57      7.57 o 
  -1  12   8        1.06        7.75      7.75 o 
   0  12   8        0.02        2.82     12.64 o 
   1  12   8        6.58        7.73      7.73 o 
   2  12   8        6.75        4.01      7.43 o 
   3  12   8        3.20        9.62      5.74 o 
   4  12   8        0.12        0.00      4.58 o 
   5  12   8        3.57        3.12      4.57 o 
   6  12   8        0.84        1.06      2.64 o 
   7  12   8        1.87        7.39      1.31 o 
  -9  13   8        0.22        0.56      0.56 o 
  -8  13   8        0.01        1.13      1.20 o 
  -7  13   8        1.11        1.42      1.65 o 
  -6  13   8        2.29        2.58      2.58 o 
  -5  13   8        2.34        4.29      3.25 o 
  -4  13   8        0.73        0.00      3.63 o 
  -3  13   8        3.66        0.83      4.46 o 
  -2  13   8        0.73        8.05      4.52 o 
  -1  13   8        1.08        4.99      4.99 o 
   0  13   8        2.65        2.70      3.28 o 
   1  13   8        1.26        2.65      4.14 o 
   2  13   8        2.14        9.52      3.99 o 
   3  13   8        7.19       11.15      2.67 o 
   4  13   8        4.01        6.89      1.92 o 
   5  13   8        0.93        1.69      1.69 o 
  -6  14   8        1.20        0.00      0.86 o 
  -5  14   8        0.23        1.31      1.31 o 
  -4  14   8        1.11        0.00      1.31 o 
  -3  14   8        0.27        1.80      1.80 o 
  -2  14   8        1.61        2.09      2.09 o 
  -1  14   8        6.10        2.17      2.17 o 
   0  14   8        0.96        3.25      4.69 o 
   1  14   8        1.76        2.20      1.90 o 
   2  14   8        2.20        4.10      1.61 o 
   3  14   8        4.87        3.92      1.00 o 
 -17   1   9        0.32        0.22      0.22 o 
 -16   1   9        0.59        0.44      0.75 o 
 -15   1   9        0.47        0.31      1.50 o 
 -14   1   9        2.76        3.97      2.72 o 
 -13   1   9        0.05        0.76      3.11 o 
 -12   1   9        0.21        0.95      5.36 o 
 -11   1   9        9.79        0.00      5.80 o 
 -10   1   9        2.70       22.82     10.33 o 
  -9   1   9       79.10       82.16     10.67 o 
  -8   1   9       10.09       14.03      9.55 o 
  -7   1   9        5.37        9.31     10.19 o 
  -6   1   9       15.43       32.75     10.50 o 
  -5   1   9       45.04       55.08     11.64 o 
  -4   1   9       64.30       45.29     10.78 o 
  -3   1   9        5.46        8.75      8.75 o 
  -2   1   9        0.12        4.61      9.25 o 
  -1   1   9        7.37       28.63      9.64 o 
   0   1   9        6.74        7.73      7.73 o 
   1   1   9       48.79       23.13     11.85 o 
   2   1   9      127.06      155.36     16.35 o 
   3   1   9        1.34        8.30     12.03 o 
   4   1   9        4.57        5.09     11.42 o 
   5   1   9       13.99       13.20     12.23 o 
   6   1   9       29.50       32.74     10.32 o 
   7   1   9      169.84      194.00     11.58 o 
   8   1   9        3.95        8.88      8.88 o 
   9   1   9       10.70        8.48      8.48 o 
  10   1   9        8.49        5.44      5.95 o 
  11   1   9        0.44        1.22      3.58 o 
  12   1   9        1.98        7.76      2.40 o 
  13   1   9        0.11        3.71      0.98 o 
 -17   2   9        0.00        0.04      0.23 o 
 -16   2   9        0.67        1.30      0.77 o 
 -15   2   9        1.69        2.17      1.51 o 
 -14   2   9        2.07        2.90      2.90 o 
 -13   2   9        0.27        9.28      4.02 o 
 -12   2   9        2.15        0.00      4.81 o 
 -11   2   9        0.00        6.55      7.54 o 
 -10   2   9        0.06        0.03      7.06 o 
  -9   2   9       11.83       13.71      9.30 o 
  -8   2   9       17.61       25.93     11.31 o 
  -7   2   9       16.85       10.75     10.75 o 
  -6   2   9        0.08        0.61     11.47 o 
  -5   2   9       10.65       32.33     12.13 o 
  -4   2   9       28.07       10.25     10.25 o 
  -3   2   9        8.90        8.60      8.60 o 
  -2   2   9       17.84        3.27      8.48 o 
  -1   2   9       84.03       94.08     12.09 o 
   0   2   9        1.78       16.93      6.41 o 
   1   2   9        3.25        2.16     10.57 o 
   2   2   9        4.73        7.20     11.83 o 
   3   2   9      131.74      141.03     13.95 o 
   4   2   9        2.71       29.76     13.45 o 
   5   2   9       92.07       54.49     16.02 o 
   6   2   9      169.65      186.45     14.35 o 
   7   2   9       17.79       18.48      9.09 o 
   8   2   9        7.66        7.11      7.11 o 
   9   2   9        3.57        7.62      7.62 o 
  10   2   9        0.59        5.21      5.57 o 
  11   2   9        1.76        1.57      3.87 o 
  12   2   9        0.23        2.82      2.82 o 
  13   2   9        3.74        0.22      1.12 o 
 -16   3   9        1.99        0.70      0.70 o 
 -15   3   9        0.02        1.53      1.48 o 
 -14   3   9        0.25        3.13      3.13 o 
 -13   3   9        8.40        7.99      4.65 o 
 -12   3   9       16.31        2.22      7.04 o 
 -11   3   9        8.78       15.03      7.62 o 
 -10   3   9       30.72       12.85     11.14 o 
  -9   3   9      168.38      189.38     16.07 o 
  -8   3   9        4.42        7.87     10.40 o 
  -7   3   9       46.97       44.20     12.33 o 
  -6   3   9      283.92      333.16     19.80 o 
  -5   3   9       83.79       88.78     12.61 o 
  -4   3   9        3.70        1.17      9.52 o 
  -3   3   9      121.88      143.17     13.71 o 
  -2   3   9       97.28      109.21     10.53 o 
  -1   3   9       43.71       45.07      9.38 o 
   0   3   9      274.02      266.55     10.56 o 
   1   3   9      109.53       65.66     14.70 o 
   2   3   9        8.15        0.07     13.67 o 
   3   3   9        1.55       14.66     14.66 o 
   4   3   9      231.60      206.37     17.59 o 
   5   3   9       18.18       13.50     13.50 o 
   6   3   9       25.74        3.42     11.37 o 
   7   3   9       30.30       34.86      9.54 o 
   8   3   9       19.25       14.15      7.52 o 
   9   3   9        0.13        8.59      6.88 o 
  10   3   9        0.05        8.82      4.79 o 
  11   3   9        0.00        3.84      3.84 o 
  12   3   9        4.64        2.25      2.25 o 
  13   3   9        0.18        0.98      0.98 o 
 -16   4   9        0.12        0.13      0.56 o 
 -15   4   9        0.89        1.81      1.81 o 
 -14   4   9        3.29        2.56      3.10 o 
 -13   4   9        2.43       11.86      3.77 o 
 -12   4   9        9.76        6.56      5.54 o 
 -11   4   9        7.75       20.96      7.91 o 
 -10   4   9      102.55       85.79     13.04 o 
  -9   4   9        1.99       25.81     10.78 o 
  -8   4   9      111.00      144.80     11.72 o 
  -7   4   9       38.47       79.62     13.96 o 
  -6   4   9        0.09       10.04     12.17 o 
  -5   4   9      356.59      332.32     21.72 o 
  -4   4   9        3.36        4.29     10.26 o 
  -3   4   9       14.86       24.35     11.12 o 
  -2   4   9      107.68       92.64     12.92 o 
  -1   4   9       47.19       47.75     11.62 o 
   0   4   9       34.40       36.90     19.28 o 
   1   4   9        2.15       27.09     10.54 o 
   2   4   9       20.46       25.74     12.08 o 
   3   4   9       92.27       52.34     15.80 o 
   4   4   9       35.69       30.70     13.44 o 
   5   4   9        0.00       13.77     13.77 o 
   6   4   9       29.37       32.45      9.17 o 
   7   4   9        0.03        4.67      8.20 o 
   8   4   9        0.15        7.37      7.37 o 
   9   4   9        0.00        9.11      5.61 o 
  10   4   9        8.17       20.22      4.01 o 
  11   4   9        7.75        6.66      3.39 o 
  12   4   9        2.13        1.34      1.88 o 
  13   4   9        0.50        0.66      0.66 o 
 -16   5   9        0.33        0.54      0.37 o 
 -15   5   9        1.86        0.90      1.18 o 
 -14   5   9        0.62        2.88      2.88 o 
 -13   5   9        0.38        3.67      3.52 o 
 -12   5   9       10.47        5.41      5.41 o 
 -11   5   9       23.56       27.61      7.02 o 
 -10   5   9        0.26       13.12      9.62 o 
  -9   5   9       69.37       77.24     11.10 o 
  -8   5   9       45.04       56.66      9.96 o 
  -7   5   9        9.29       28.62     11.18 o 
  -6   5   9       55.79       56.91     13.20 o 
  -5   5   9       24.35       33.98     13.45 o 
  -4   5   9       73.90       79.44     12.38 o 
  -3   5   9       44.48       29.45     11.34 o 
  -2   5   9        2.71        2.28     11.02 o 
  -1   5   9      156.41      149.93     15.82 o 
   0   5   9       72.29       68.67     16.59 o 
   1   5   9       85.03       79.40     17.03 o 
   2   5   9       29.84       30.98     14.58 o 
   3   5   9       15.03       30.76     14.35 o 
   4   5   9      136.49      138.00     16.62 o 
   5   5   9       91.16       91.03     15.26 o 
   6   5   9        3.77        1.73      9.06 o 
   7   5   9       12.58        7.51      8.98 o 
   8   5   9       12.47        7.29      7.29 o 
   9   5   9       18.01        6.83      6.83 o 
  10   5   9       16.75        3.73      4.30 o 
  11   5   9        0.70        1.44      2.59 o 
  12   5   9       13.67       17.71      1.42 o 
 -15   6   9        2.31        0.77      0.77 o 
 -14   6   9        0.74        5.84      1.53 o 
 -13   6   9        4.42        3.14      3.14 o 
 -12   6   9        4.64        5.74      5.74 o 
 -11   6   9        0.76        0.14      6.42 o 
 -10   6   9        4.72       10.82      8.39 o 
  -9   6   9        2.88       14.00      8.67 o 
  -8   6   9       69.94       70.16     12.22 o 
  -7   6   9        1.75        8.03     11.77 o 
  -6   6   9        1.90        4.15     11.07 o 
  -5   6   9        2.51        3.91     10.89 o 
  -4   6   9       29.62       13.34     12.51 o 
  -3   6   9       37.79       77.88     12.78 o 
  -2   6   9      275.32      270.82     16.02 o 
  -1   6   9       32.88       66.68     16.11 o 
   0   6   9      222.83      223.11     13.45 o 
   1   6   9        3.99       14.76     14.76 o 
   2   6   9        2.54       13.74     13.74 o 
   3   6   9       85.04       85.16     14.89 o 
   4   6   9       18.11       11.89     13.48 o 
   5   6   9       62.10       77.92     12.45 o 
   6   6   9       14.92       24.80     10.47 o 
   7   6   9       12.15       17.11      8.31 o 
   8   6   9        5.67        6.88      6.88 o 
   9   6   9       25.07       18.42      4.25 o 
  10   6   9        0.00        1.78      3.20 o 
  11   6   9       16.60       20.69      2.05 o 
  12   6   9        0.01        0.73      0.73 o 
 -15   7   9        2.36        0.09      0.40 o 
 -14   7   9        5.13        2.53      1.09 o 
 -13   7   9        0.79        0.00      2.80 o 
 -12   7   9        0.74        3.17      4.17 o 
 -11   7   9        2.54       12.00      6.32 o 
 -10   7   9        1.16       11.00      7.80 o 
  -9   7   9       33.89       33.71      7.95 o 
  -8   7   9        0.19       15.93      9.51 o 
  -7   7   9       60.35       59.71     12.07 o 
  -6   7   9       38.02       50.41     12.40 o 
  -5   7   9       45.62       56.03     11.41 o 
  -4   7   9        8.21        3.02     11.06 o 
  -3   7   9       59.73       67.34     12.31 o 
  -2   7   9       70.87       62.47     12.27 o 
  -1   7   9       74.05       98.87     14.55 o 
   0   7   9       19.16       46.69     46.04 o 
   1   7   9        1.88        4.10     13.89 o 
   2   7   9        5.99        6.57     13.68 o 
   3   7   9        0.10       13.53     13.53 o 
   4   7   9        7.51        0.00     12.09 o 
   5   7   9        9.15       17.66      9.69 o 
   6   7   9       10.22        4.68      9.37 o 
   7   7   9        0.39        6.45      7.33 o 
   8   7   9        0.65        0.97      5.03 o 
   9   7   9        2.00        0.72      3.86 o 
  10   7   9        5.27        4.79      2.53 o 
  11   7   9        0.01        0.86      1.05 o 
 -14   8   9        8.72       12.24      0.82 o 
 -13   8   9        0.01        1.81      1.81 o 
 -12   8   9        3.15        3.31      3.31 o 
 -11   8   9        1.92        4.29      3.93 o 
 -10   8   9       32.16       36.23      6.67 o 
  -9   8   9        0.21        1.42      7.11 o 
  -8   8   9       29.32       18.74      6.30 o 
  -7   8   9       32.15       39.28      7.87 o 
  -6   8   9       68.48       64.17     11.10 o 
  -5   8   9        0.02       11.16     11.16 o 
  -4   8   9        7.54       10.36     10.36 o 
  -3   8   9        0.37        3.73     10.18 o 
  -2   8   9       10.37       12.25     12.25 o 
  -1   8   9        2.01        0.00     12.62 o 
   0   8   9       10.39        3.18      8.61 o 
   1   8   9       10.48        8.80     12.86 o 
   2   8   9        1.90        2.09     11.71 o 
   3   8   9        0.12       17.81      9.75 o 
   4   8   9       55.44       57.45     11.35 o 
   5   8   9       44.50       32.30      9.33 o 
   6   8   9        0.13        5.44      7.58 o 
   7   8   9        5.88        3.21      6.78 o 
   8   8   9        3.78        3.86      4.11 o 
   9   8   9        0.76        2.00      2.79 o 
  10   8   9        1.83        1.60      1.50 o 
 -13   9   9        4.31        0.66      0.89 o 
 -12   9   9        1.72        1.92      1.92 o 
 -11   9   9       11.08       17.59      3.49 o 
 -10   9   9        7.12        3.38      4.35 o 
  -9   9   9       34.56       43.78      5.44 o 
  -8   9   9        0.00        3.90      8.35 o 
  -7   9   9        1.76        4.32      8.82 o 
  -6   9   9       24.31        8.47      8.47 o 
  -5   9   9        9.50        9.90      9.71 o 
  -4   9   9        9.85       22.21      9.01 o 
  -3   9   9       37.34       52.03     10.95 o 
  -2   9   9       12.03       10.70     10.70 o 
  -1   9   9        0.13        0.68      9.84 o 
   0   9   9        4.77        8.62     12.55 o 
   1   9   9        8.01        0.00     10.55 o 
   2   9   9        7.39       10.09     10.09 o 
   3   9   9       59.06       68.87     10.51 o 
   4   9   9        7.96       27.08      8.66 o 
   5   9   9        2.44        7.76      7.76 o 
   6   9   9        9.97        5.44      6.49 o 
   7   9   9       10.95        4.62      4.62 o 
   8   9   9       12.15        3.27      3.27 o 
   9   9   9        3.39        1.18      1.56 o 
 -12  10   9        1.25        4.84      0.93 o 
 -11  10   9        0.53        2.03      2.03 o 
 -10  10   9       14.99        4.86      3.87 o 
  -9  10   9        0.50        2.24      4.33 o 
  -8  10   9       16.77        5.66      5.06 o 
  -7  10   9        0.33        5.63      7.22 o 
  -6  10   9        0.40        0.80      6.33 o 
  -5  10   9       25.80       16.57      8.28 o 
  -4  10   9        6.17        7.45      7.61 o 
  -3  10   9        1.18       12.41      8.09 o 
  -2  10   9        0.42        4.88      9.97 o 
  -1  10   9       11.58        8.90      8.90 o 
   0  10   9        0.90        9.57      6.44 o 
   1  10   9        1.72        6.63      8.52 o 
   2  10   9       27.10       36.43      8.71 o 
   3  10   9        3.74        8.75      8.75 o 
   4  10   9        0.54        4.97      6.59 o 
   5  10   9        4.38        6.71      6.71 o 
   6  10   9        0.22        0.00      4.10 o 
   7  10   9       16.13       11.85      2.34 o 
   8  10   9        0.47        1.15      1.50 o 
 -11  11   9       14.65       20.51      0.67 o 
 -10  11   9        2.93        0.78      1.49 o 
  -9  11   9       12.95       19.26      2.49 o 
  -8  11   9        3.00        0.60      3.30 o 
  -7  11   9       13.64        3.03      4.14 o 
  -6  11   9        0.99        5.21      5.21 o 
  -5  11   9        1.86        0.99      5.37 o 
  -4  11   9        4.70        1.10      6.48 o 
  -3  11   9        5.16        0.00      7.15 o 
  -2  11   9       32.01       42.73      7.68 o 
  -1  11   9        8.29       10.62      6.57 o 
   0  11   9        0.40       12.36      7.91 o 
   1  11   9       10.21       23.03      5.44 o 
   2  11   9        1.52        1.13      5.59 o 
   3  11   9        6.80        1.06      4.82 o 
   4  11   9        0.85        2.58      4.11 o 
   5  11   9        0.89        1.96      3.46 o 
   6  11   9        6.38        1.30      2.09 o 
   7  11   9        0.13        1.18      1.26 o 
  -9  12   9        2.87        0.97      0.86 o 
  -8  12   9       10.69        4.99      1.55 o 
  -7  12   9        0.95        2.08      2.08 o 
  -6  12   9        1.66        1.62      2.54 o 
  -5  12   9        0.72        3.39      3.39 o 
  -4  12   9        0.64        3.57      3.57 o 
  -3  12   9        1.20        5.70      4.21 o 
  -2  12   9        8.48        3.43      4.49 o 
  -1  12   9        7.76        8.00      4.58 o 
   0  12   9        6.62        2.32      3.35 o 
   1  12   9        1.80        3.27      3.83 o 
   2  12   9        4.11        3.49      3.49 o 
   3  12   9        0.06        1.21      3.45 o 
   4  12   9        2.24        1.75      2.38 o 
   5  12   9        3.33        5.72      1.43 o 
  -6  13   9        0.70        1.14      1.14 o 
  -5  13   9        3.22        1.26      1.26 o 
  -4  13   9        0.04        3.11      1.44 o 
  -3  13   9        2.89        5.17      1.91 o 
  -2  13   9        1.02        0.00      2.32 o 
  -1  13   9        5.65        2.47      2.47 o 
   0  13   9        2.08        1.07      1.58 o 
   1  13   9        1.76        1.52      2.04 o 
   2  13   9        0.19        0.04      1.61 o 
   3  13   9        3.60        1.91      1.09 o 
 -16   0  10        1.09        0.06      0.28 o 
 -15   0  10        9.85       10.77      0.80 o 
 -14   0  10        3.73        3.88      1.38 o 
 -13   0  10       20.62       23.74      2.42 o 
 -12   0  10       14.93       14.77      4.01 o 
 -11   0  10       36.28       32.90      5.16 o 
 -10   0  10       17.14       15.20      7.08 o 
  -9   0  10       37.35       25.24      6.99 o 
  -8   0  10      102.07       92.73      9.04 o 
  -7   0  10       15.22       32.24     10.40 o 
  -6   0  10       22.58       10.16     10.16 o 
  -5   0  10       27.95       30.28      9.61 o 
  -4   0  10       83.93       94.20     13.37 o 
  -3   0  10       17.85       28.49     11.61 o 
  -2   0  10      132.80      127.41     16.60 o 
  -1   0  10        0.88        7.78     11.07 o 
   0   0  10      555.49      604.47     17.07 o 
   1   0  10       88.39       78.67     15.71 o 
   2   0  10       38.92       47.22     11.19 o 
   3   0  10      575.10      554.55     18.83 o 
   4   0  10      139.02      123.99     11.97 o 
   5   0  10        0.04        1.46      9.24 o 
   6   0  10        9.74       11.72      8.13 o 
   7   0  10       53.08       47.22      7.58 o 
   8   0  10        0.66        8.30      6.00 o 
   9   0  10        0.48        3.36      4.50 o 
  10   0  10        2.17        6.22      3.37 o 
  11   0  10        1.48        2.08      2.08 o 
  12   0  10        2.04        0.78      0.78 o 
 -16   1  10        2.68        0.42      0.26 o 
 -15   1  10        3.91        0.99      0.99 o 
 -14   1  10        9.37        2.08      2.08 o 
 -13   1  10        9.50        4.85      3.03 o 
 -12   1  10       40.27       46.94      4.30 o 
 -11   1  10       19.15       25.77      5.50 o 
 -10   1  10        1.40        2.62      7.52 o 
  -9   1  10      144.93      177.59      9.51 o 
  -8   1  10        8.01        9.32      9.32 o 
  -7   1  10       47.55       45.68     13.73 o 
  -6   1  10       17.29       22.37     10.46 o 
  -5   1  10        7.14        2.09     10.80 o 
  -4   1  10        3.94       10.33     10.33 o 
  -3   1  10      158.63      136.75     13.92 o 
  -2   1  10        0.19        1.81     11.78 o 
  -1   1  10      652.66      696.75     21.49 o 
   0   1  10       73.91       76.90     10.07 o 
   1   1  10       86.87       64.52     13.33 o 
   2   1  10      138.81      131.96     12.37 o 
   3   1  10      188.06      213.82     14.48 o 
   4   1  10       59.41       67.46     12.32 o 
   5   1  10       40.53       58.06     10.02 o 
   6   1  10       29.92       13.43      8.06 o 
   7   1  10       10.38       16.85      7.11 o 
   8   1  10       28.71       36.04      6.26 o 
   9   1  10        0.28        3.44      4.62 o 
  10   1  10        1.51        3.58      3.58 o 
  11   1  10        2.10        1.88      1.88 o 
  12   1  10        0.45        0.35      0.87 o 
 -16   2  10        1.98        0.29      0.28 o 
 -15   2  10        0.19        0.17      0.89 o 
 -14   2  10        4.44        3.79      1.99 o 
 -13   2  10        7.08        8.03      3.03 o 
 -12   2  10        0.12        4.19      4.39 o 
 -11   2  10        1.47        4.53      7.60 o 
 -10   2  10        1.23        2.78      7.66 o 
  -9   2  10       20.23       18.17      9.60 o 
  -8   2  10       65.89       58.28     11.19 o 
  -7   2  10        7.75       31.73     11.02 o 
  -6   2  10       15.99       16.63     11.68 o 
  -5   2  10       32.38       34.60     13.01 o 
  -4   2  10       24.75       19.25     10.07 o 
  -3   2  10       36.90       41.55     11.70 o 
  -2   2  10      472.31      452.00     20.33 o 
  -1   2  10       25.82       19.42      9.24 o 
   0   2  10       39.80       43.54     21.13 o 
   1   2  10       53.29       20.12     13.25 o 
   2   2  10      399.03      452.83     18.10 o 
   3   2  10       22.64       14.09     12.35 o 
   4   2  10        9.03       28.71      8.79 o 
   5   2  10       19.35        1.53      8.46 o 
   6   2  10       17.29       10.97      8.09 o 
   7   2  10       32.54       35.12      7.17 o 
   8   2  10        8.94        6.76      6.76 o 
   9   2  10        8.28       11.35      4.59 o 
  10   2  10        7.59        3.46      3.46 o 
  11   2  10        4.03        1.38      1.72 o 
  12   2  10        1.58        0.44      0.75 o 
 -15   3  10        0.00        1.12      0.72 o 
 -14   3  10        0.83        2.05      2.11 o 
 -13   3  10        4.53        0.56      2.84 o 
 -12   3  10        0.01        6.97      4.55 o 
 -11   3  10        0.90        6.54      6.54 o 
 -10   3  10        3.44        8.54      8.54 o 
  -9   3  10       58.59       69.05      7.84 o 
  -8   3  10        6.72       12.06     12.06 o 
  -7   3  10       23.70       47.40     14.31 o 
  -6   3  10       15.17        4.04     11.21 o 
  -5   3  10       14.46       11.54     11.54 o 
  -4   3  10       46.17       32.38     10.88 o 
  -3   3  10       40.12       30.27     13.25 o 
  -2   3  10       14.39       10.35     11.35 o 
  -1   3  10        9.65        3.45     10.32 o 
   0   3  10       36.07       44.29      6.86 o 
   1   3  10      236.64      283.16     16.48 o 
   2   3  10        2.29        1.59     11.14 o 
   3   3  10        0.08        5.19     10.13 o 
   4   3  10       21.03        3.24      9.51 o 
   5   3  10        4.88        8.24      8.24 o 
   6   3  10       18.57        8.77      8.77 o 
   7   3  10        4.04        7.43      7.43 o 
   8   3  10       12.24        6.43      6.43 o 
   9   3  10        6.46        2.23      4.25 o 
  10   3  10        8.67        2.56      2.56 o 
  11   3  10        5.84        4.65      1.51 o 
  12   3  10        0.39        0.66      0.45 o 
 -15   4  10        0.05        0.67      0.67 o 
 -14   4  10        0.34        0.62      1.45 o 
 -13   4  10        8.67        6.68      3.11 o 
 -12   4  10       19.32       25.76      4.82 o 
 -11   4  10       18.15       10.49      6.50 o 
 -10   4  10        0.16        2.97      8.01 o 
  -9   4  10        7.63        1.70      9.79 o 
  -8   4  10       58.95       56.72     12.45 o 
  -7   4  10       43.35       28.23     11.45 o 
  -6   4  10       69.88       85.66     12.72 o 
  -5   4  10        9.45        8.00     12.13 o 
  -4   4  10       16.52       26.56     11.26 o 
  -3   4  10        4.37       11.34     11.34 o 
  -2   4  10       32.14       37.58     10.23 o 
  -1   4  10        3.84       15.50     11.55 o 
   0   4  10        1.69        3.26      7.26 o 
   1   4  10      177.44      180.16     14.97 o 
   2   4  10       25.12       36.23     12.80 o 
   3   4  10        3.99        3.50     10.28 o 
   4   4  10        1.62       11.48      9.57 o 
   5   4  10        0.05        4.48      7.81 o 
   6   4  10       12.21        9.31      6.61 o 
   7   4  10        0.41        8.97      6.28 o 
   8   4  10        0.92        1.76      5.30 o 
   9   4  10        7.40        3.79      3.79 o 
  10   4  10        0.12        0.00      2.22 o 
  11   4  10        0.01        1.17      1.17 o 
 -15   5  10        0.00        0.37      0.43 o 
 -14   5  10        2.81        0.52      1.29 o 
 -13   5  10        3.74        1.49      2.57 o 
 -12   5  10       11.19        0.00      4.55 o 
 -11   5  10        7.14        7.66      5.35 o 
 -10   5  10        1.11        0.83      6.81 o 
  -9   5  10        0.15        3.38      9.51 o 
  -8   5  10        0.19        0.23     11.42 o 
  -7   5  10        3.52        2.27     10.94 o 
  -6   5  10        0.69       12.40     12.40 o 
  -5   5  10        0.21       11.14     11.14 o 
  -4   5  10        0.19        5.59     11.18 o 
  -3   5  10        3.14        2.64     11.63 o 
  -2   5  10        0.91       14.10     11.43 o 
  -1   5  10       25.12       51.16     11.88 o 
   0   5  10      190.53      175.99     12.00 o 
   1   5  10       38.93       14.68     14.68 o 
   2   5  10        2.70       11.49     11.49 o 
   3   5  10       11.71        8.80     11.96 o 
   4   5  10        1.83       10.39     10.39 o 
   5   5  10        0.78        9.32      9.32 o 
   6   5  10       10.00        5.11      7.28 o 
   7   5  10        2.80        2.06      5.73 o 
   8   5  10        7.64       13.43      4.64 o 
   9   5  10        1.37        3.32      3.32 o 
  10   5  10        0.65        2.31      1.57 o 
  11   5  10        0.19        1.89      0.71 o 
 -14   6  10        0.60        1.40      0.81 o 
 -13   6  10        1.85        1.17      2.26 o 
 -12   6  10        0.70        0.00      3.38 o 
 -11   6  10        5.14        7.61      4.63 o 
 -10   6  10        0.39        6.57      6.57 o 
  -9   6  10        0.56        1.57      7.00 o 
  -8   6  10        0.21        3.45      9.54 o 
  -7   6  10        5.81        8.31      9.58 o 
  -6   6  10        1.99       11.20     11.20 o 
  -5   6  10       73.96       85.59     10.90 o 
  -4   6  10       58.83       43.14     10.85 o 
  -3   6  10       15.06       11.68     11.68 o 
  -2   6  10      131.77      148.99     13.47 o 
  -1   6  10       24.72        8.54     11.42 o 
   0   6  10      107.58      138.50     16.30 o 
   1   6  10      102.52      116.57     13.54 o 
   2   6  10        5.68       11.98     11.98 o 
   3   6  10       25.38       10.31     10.31 o 
   4   6  10        1.45        0.14      8.08 o 
   5   6  10        0.72        7.65      7.65 o 
   6   6  10       15.56       17.36      6.29 o 
   7   6  10        7.40        5.75      5.75 o 
   8   6  10        0.99        9.85      3.46 o 
   9   6  10        3.22        8.05      2.09 o 
  10   6  10        0.06        3.54      1.18 o 
 -14   7  10        1.04        0.00      0.44 o 
 -13   7  10        0.12        0.23      1.17 o 
 -12   7  10        7.40        4.44      2.59 o 
 -11   7  10        1.21        3.79      3.79 o 
 -10   7  10        0.35        4.14      5.39 o 
  -9   7  10        2.02        9.04      6.45 o 
  -8   7  10        0.00        0.16      7.33 o 
  -7   7  10        4.98        5.64      8.57 o 
  -6   7  10       42.49       20.30      9.93 o 
  -5   7  10        0.82        0.52     10.06 o 
  -4   7  10       17.66       12.97     11.27 o 
  -3   7  10       64.49       76.09     10.47 o 
  -2   7  10        2.04        5.16     11.40 o 
  -1   7  10      115.46      139.68     12.33 o 
   0   7  10       22.93       21.57     13.12 o 
   1   7  10        9.97       10.70     10.70 o 
   2   7  10       18.12       27.00      8.39 o 
   3   7  10        0.24       10.34     10.34 o 
   4   7  10        2.70       12.84      7.90 o 
   5   7  10        7.90       14.73      6.96 o 
   6   7  10        4.84        2.96      5.64 o 
   7   7  10        9.06        4.06      4.06 o 
   8   7  10        4.58        6.44      2.43 o 
   9   7  10        1.03        0.57      1.50 o 
  10   7  10        3.73        0.13      0.64 o 
 -13   8  10        0.00        0.74      0.74 o 
 -12   8  10        0.11        1.96      1.96 o 
 -11   8  10        0.75        4.83      3.08 o 
 -10   8  10        6.35        8.53      4.11 o 
  -9   8  10        0.07        5.96      5.96 o 
  -8   8  10        9.67        7.03      7.03 o 
  -7   8  10        0.00        0.20      6.57 o 
  -6   8  10       20.59        7.37      8.86 o 
  -5   8  10       13.86        6.01      8.12 o 
  -4   8  10       10.36        6.21      9.88 o 
  -3   8  10        0.69        3.19      8.79 o 
  -2   8  10      127.54      131.58     10.45 o 
  -1   8  10       25.39       11.30     10.34 o 
   0   8  10        8.15        9.33     26.61 o 
   1   8  10        2.36        9.47      9.47 o 
   2   8  10        0.33        9.44      9.44 o 
   3   8  10        0.14        0.18      6.78 o 
   4   8  10       17.34        4.84      6.85 o 
   5   8  10        0.15        0.97      5.91 o 
   6   8  10        0.82        4.39      4.39 o 
   7   8  10        2.76        3.21      2.58 o 
   8   8  10        0.60        0.30      1.59 o 
   9   8  10        0.00        0.91      0.67 o 
 -12   9  10        0.04        0.77      0.77 o 
 -11   9  10        0.01        2.43      1.79 o 
 -10   9  10        1.03        3.02      2.64 o 
  -9   9  10        9.30        0.71      3.69 o 
  -8   9  10        8.66        5.34      4.89 o 
  -7   9  10        0.68        3.16      5.86 o 
  -6   9  10        0.34        1.15      6.00 o 
  -5   9  10        1.00        1.26      7.10 o 
  -4   9  10        0.33        2.65      8.40 o 
  -3   9  10        8.28        0.00      7.81 o 
  -2   9  10       11.62        8.15      8.15 o 
  -1   9  10        4.72        8.07      8.07 o 
   0   9  10        3.06        8.49     18.19 o 
   1   9  10        3.65        8.09      8.09 o 
   2   9  10        0.24        7.30      7.30 o 
   3   9  10        8.48        6.64      6.64 o 
   4   9  10        0.51        2.88      4.57 o 
   5   9  10        1.52        1.52      3.72 o 
   6   9  10        1.69        1.60      2.71 o 
   7   9  10        0.10        0.35      1.92 o 
   8   9  10        0.08        1.89      0.81 o 
 -10  10  10        2.16        5.75      1.35 o 
  -9  10  10        0.29        1.24      2.41 o 
  -8  10  10        8.19        3.00      3.00 o 
  -7  10  10        0.98        4.02      4.02 o 
  -6  10  10       13.17        4.27      4.43 o 
  -5  10  10        0.26        8.48      4.83 o 
  -4  10  10       27.86       28.23      5.16 o 
  -3  10  10        1.36        5.91      5.91 o 
  -2  10  10        4.06       15.24      5.51 o 
  -1  10  10        0.26        1.06      5.90 o 
   0  10  10        0.02        0.28      3.90 o 
   1  10  10        1.95        5.51      5.51 o 
   2  10  10        3.94        5.51      5.51 o 
   3  10  10        5.14        7.95      4.29 o 
   4  10  10        0.19        4.15      4.15 o 
   5  10  10        0.47        2.29      2.46 o 
   6  10  10        1.90        1.13      1.55 o 
   7  10  10        0.90        0.70      0.73 o 
  -9  11  10        2.40        0.88      0.88 o 
  -8  11  10        0.05        0.00      1.57 o 
  -7  11  10        2.84        2.11      2.11 o 
  -6  11  10        0.20        2.49      2.39 o 
  -5  11  10        3.62        9.51      2.70 o 
  -4  11  10        0.00        3.67      3.67 o 
  -3  11  10        8.72        2.15      3.98 o 
  -2  11  10        0.21        3.53      3.53 o 
  -1  11  10        0.10        0.16      3.78 o 
   0  11  10        0.07        3.65      9.37 o 
   1  11  10        0.03        5.97      3.48 o 
   2  11  10        0.27        2.83      3.06 o 
   3  11  10        0.41        0.91      2.18 o 
   4  11  10        0.68        0.64      1.67 o 
   5  11  10        0.00        2.73      0.91 o 
  -7  12  10        0.08        1.23      0.76 o 
  -6  12  10        0.00        0.83      0.93 o 
  -5  12  10        0.01        1.36      1.39 o 
  -4  12  10        0.17        1.95      1.69 o 
  -3  12  10        0.39        1.88      1.88 o 
  -2  12  10        1.53        2.06      2.06 o 
  -1  12  10        0.16        0.76      2.15 o 
   0  12  10        0.67        0.07      1.61 o 
   1  12  10        0.13        3.13      1.52 o 
   2  12  10        0.62        1.26      1.26 o 
   3  12  10        0.05        1.79      0.85 o 
 -15   1  11        0.19        0.34      0.34 o 
 -14   1  11        1.83        0.87      0.87 o 
 -13   1  11        0.00        1.67      1.67 o 
 -12   1  11        0.03        3.25      2.80 o 
 -11   1  11        2.24        2.36      4.36 o 
 -10   1  11        0.00        0.00      4.96 o 
  -9   1  11        0.16        6.50      6.50 o 
  -8   1  11        1.23        8.35      8.35 o 
  -7   1  11        0.87       10.84     10.84 o 
  -6   1  11        6.46        7.19      9.45 o 
  -5   1  11        7.95       13.25     13.25 o 
  -4   1  11        4.20        7.69     10.75 o 
  -3   1  11        9.14        6.09     12.28 o 
  -2   1  11      136.64      148.08     12.17 o 
  -1   1  11        1.22       10.20      9.22 o 
   0   1  11        0.52       12.08     22.84 o 
   1   1  11        1.44        8.39      8.94 o 
   2   1  11       30.43       33.42      9.12 o 
   3   1  11       38.20       41.49      8.83 o 
   4   1  11        4.56        7.54      7.54 o 
   5   1  11       16.56        7.61      6.22 o 
   6   1  11        0.16        2.83      5.44 o 
   7   1  11        2.86        3.80      4.80 o 
   8   1  11        0.00        3.63      3.63 o 
   9   1  11        2.12        2.22      2.22 o 
  10   1  11        0.25        0.43      1.27 o 
 -15   2  11        0.21        1.20      0.30 o 
 -14   2  11        0.05        2.54      0.75 o 
 -13   2  11        1.25        1.81      1.81 o 
 -12   2  11        0.00        3.26      3.26 o 
 -11   2  11        2.28        3.42      4.34 o 
 -10   2  11        8.75       11.34      5.79 o 
  -9   2  11        0.11        1.37      7.98 o 
  -8   2  11        3.34       16.55      7.67 o 
  -7   2  11        0.00        1.84      8.53 o 
  -6   2  11        0.17        0.00     10.19 o 
  -5   2  11        8.35        0.00     11.46 o 
  -4   2  11        0.80       10.90     10.90 o 
  -3   2  11       25.51       15.48     11.34 o 
  -2   2  11       27.09       12.72     10.81 o 
  -1   2  11        0.03        1.56      9.63 o 
   0   2  11       27.32       41.64     28.74 o 
   1   2  11       49.44       13.30     10.46 o 
   2   2  11       60.92       68.68      9.62 o 
   3   2  11       40.17       25.83      8.62 o 
   4   2  11        3.10        2.54      7.64 o 
   5   2  11        1.39        7.11      7.11 o 
   6   2  11        6.69        9.34      4.66 o 
   7   2  11        1.29        4.16      4.16 o 
   8   2  11        4.63        0.00      3.28 o 
   9   2  11        0.81        1.81      2.11 o 
  10   2  11        1.44        1.00      1.00 o 
 -14   3  11        7.23        2.34      0.78 o 
 -13   3  11        2.34        1.35      1.63 o 
 -12   3  11        2.39        5.19      3.04 o 
 -11   3  11        4.54       18.09      4.55 o 
 -10   3  11       16.44        5.99      5.99 o 
  -9   3  11        4.30        8.87      8.87 o 
  -8   3  11        0.06       21.66      8.21 o 
  -7   3  11       13.78       29.61     10.63 o 
  -6   3  11       14.83       16.13      9.13 o 
  -5   3  11       38.65       45.69     12.38 o 
  -4   3  11       20.24       11.27     11.27 o 
  -3   3  11       37.69       16.75      9.70 o 
  -2   3  11        4.98       10.91     10.91 o 
  -1   3  11       13.12       15.65     10.13 o 
   0   3  11      134.41      112.49     16.77 o 
   1   3  11        1.05        4.48      9.14 o 
   2   3  11       18.90       30.31      7.23 o 
   3   3  11        2.46        4.70      7.51 o 
   4   3  11       19.40       24.68      5.88 o 
   5   3  11        2.52        6.43      6.43 o 
   6   3  11        0.73        1.78      5.53 o 
   7   3  11        2.17        9.15      3.65 o 
   8   3  11        4.54        1.03      2.79 o 
   9   3  11        0.92        1.89      1.71 o 
  10   3  11        0.05        0.16      0.83 o 
 -14   4  11        0.88        0.13      0.60 o 
 -13   4  11        4.65        1.79      1.71 o 
 -12   4  11        0.39        3.44      3.44 o 
 -11   4  11        4.39        3.30      4.50 o 
 -10   4  11       23.40       31.69      6.28 o 
  -9   4  11        4.50        9.68      6.83 o 
  -8   4  11        0.43        1.71      8.73 o 
  -7   4  11        8.26        8.54      8.94 o 
  -6   4  11       31.13       14.59     11.90 o 
  -5   4  11        0.01        9.91      9.91 o 
  -4   4  11       74.49       74.52     12.90 o 
  -3   4  11       15.78        8.12     10.61 o 
  -2   4  11       17.18       30.73      8.87 o 
  -1   4  11       52.20       71.48      9.65 o 
   0   4  11       34.30       79.95     19.94 o 
   1   4  11       18.26       19.10      8.54 o 
   2   4  11        0.41       18.65      8.38 o 
   3   4  11        0.86        4.02      7.21 o 
   4   4  11       11.92        1.26      7.54 o 
   5   4  11        1.34       16.52      5.66 o 
   6   4  11        6.55       15.97      4.60 o 
   7   4  11        9.51        4.07      4.07 o 
   8   4  11        3.43        1.73      2.38 o 
   9   4  11        2.02        4.80      1.27 o 
  10   4  11        0.20        0.65      0.57 o 
 -13   5  11        1.01        1.36      1.36 o 
 -12   5  11        5.99        0.00      2.38 o 
 -11   5  11        0.05        3.66      3.66 o 
 -10   5  11        1.23        6.17      6.17 o 
  -9   5  11       10.17       15.25      5.24 o 
  -8   5  11        9.19        2.89      8.66 o 
  -7   5  11       21.25        3.24      8.94 o 
  -6   5  11       30.89       23.74     10.06 o 
  -5   5  11       36.92       67.27     10.76 o 
  -4   5  11       37.69       59.69     11.55 o 
  -3   5  11       25.92       20.13     10.17 o 
  -2   5  11        1.71        8.88      9.42 o 
  -1   5  11       11.52       21.96      9.17 o 
   0   5  11        4.39        2.47     14.48 o 
   1   5  11       44.95       35.71      9.27 o 
   2   5  11       20.34       24.73      7.48 o 
   3   5  11       10.26        7.69      8.26 o 
   4   5  11        0.57        7.00      7.00 o 
   5   5  11       18.58        5.88      5.88 o 
   6   5  11        1.62        1.47      3.91 o 
   7   5  11       13.65        4.30      3.21 o 
   8   5  11       11.53        2.17      2.17 o 
   9   5  11        0.47        1.43      0.80 o 
 -13   6  11       11.13       13.83      0.78 o 
 -12   6  11        1.95        1.68      1.83 o 
 -11   6  11        2.27        3.48      3.30 o 
 -10   6  11        0.00        3.33      4.70 o 
  -9   6  11        8.13       10.85      5.72 o 
  -8   6  11        3.78       10.25      6.68 o 
  -7   6  11       19.60       20.18      8.55 o 
  -6   6  11       31.97       43.64      9.49 o 
  -5   6  11       37.80       39.38      9.53 o 
  -4   6  11       21.74        5.97     10.18 o 
  -3   6  11        3.60        7.22      8.26 o 
  -2   6  11        0.30        2.87      8.58 o 
  -1   6  11        3.30        5.55      6.92 o 
   0   6  11       50.20       50.80      5.73 o 
   1   6  11        2.31       13.38      6.83 o 
   2   6  11       11.07        2.47      6.84 o 
   3   6  11        0.51        8.04      6.11 o 
   4   6  11       13.90        1.97      5.79 o 
   5   6  11        0.43        5.78      4.40 o 
   6   6  11       11.31        3.71      3.71 o 
   7   6  11        5.81       10.07      2.30 o 
   8   6  11        5.78        1.46      1.46 o 
   9   6  11        0.18        0.58      0.58 o 
 -12   7  11        7.36        8.86      1.13 o 
 -11   7  11        1.61        2.27      2.27 o 
 -10   7  11        1.39        6.25      2.99 o 
  -9   7  11        0.45        1.67      4.54 o 
  -8   7  11        2.12        3.09      6.41 o 
  -7   7  11        4.89        4.74      6.15 o 
  -6   7  11        8.57        1.26      6.99 o 
  -5   7  11        6.49        0.00      8.93 o 
  -4   7  11        5.69       14.25      8.01 o 
  -3   7  11        8.76       10.35      7.99 o 
  -2   7  11        0.34        8.93      7.61 o 
  -1   7  11       10.65       18.99      7.34 o 
   0   7  11        0.05       14.59     12.40 o 
   1   7  11       20.32        4.79      6.66 o 
   2   7  11        2.13        2.19      5.50 o 
   3   7  11        3.60        9.94      5.14 o 
   4   7  11        0.04       10.84      4.89 o 
   5   7  11        7.92       10.47      3.05 o 
   6   7  11        1.67        2.68      2.68 o 
   7   7  11        2.73        1.53      1.53 o 
   8   7  11        0.05        0.72      0.72 o 
 -11   8  11        5.53        1.95      1.22 o 
 -10   8  11        4.90        3.93      2.09 o 
  -9   8  11        0.90        3.23      3.23 o 
  -8   8  11        0.16        5.31      3.23 o 
  -7   8  11        0.73        9.87      4.92 o 
  -6   8  11       16.52        6.93      5.88 o 
  -5   8  11        0.05        6.09      6.09 o 
  -4   8  11        0.89        0.00      5.75 o 
  -3   8  11        0.64        2.14      6.44 o 
  -2   8  11        0.82        6.55      5.36 o 
  -1   8  11        0.73        1.61      5.39 o 
   0   8  11       19.84       11.55      4.67 o 
   1   8  11        6.93        6.98      6.13 o 
   2   8  11        9.95        0.86      4.83 o 
   3   8  11        1.91        4.16      4.16 o 
   4   8  11        3.52        5.58      2.70 o 
   5   8  11        0.22        2.57      2.57 o 
   6   8  11        5.90        1.80      1.80 o 
   7   8  11        0.00        0.81      0.81 o 
 -10   9  11        0.34        0.38      1.04 o 
  -9   9  11        0.01        1.60      1.60 o 
  -8   9  11        1.09        2.68      2.68 o 
  -7   9  11        0.40        1.19      3.49 o 
  -6   9  11        6.07        4.22      3.89 o 
  -5   9  11        0.62        4.26      4.26 o 
  -4   9  11        0.05        8.93      4.45 o 
  -3   9  11        1.48        2.51      4.28 o 
  -2   9  11       10.48        0.88      4.04 o 
  -1   9  11        8.89        8.29      3.89 o 
   0   9  11        1.12        0.08      2.84 o 
   1   9  11        8.81        7.41      4.05 o 
   2   9  11        0.18        0.66      3.57 o 
   3   9  11       15.53       16.16      2.81 o 
   4   9  11        0.01        3.95      2.31 o 
   5   9  11        6.42        0.76      1.21 o 
   6   9  11        0.07        0.77      0.77 o 
  -8  10  11        0.13        0.22      1.20 o 
  -7  10  11        3.47        1.74      1.74 o 
  -6  10  11        5.84        2.08      2.08 o 
  -5  10  11        0.00        2.39      2.49 o 
  -4  10  11        0.01        0.52      2.47 o 
  -3  10  11        1.49        2.35      2.35 o 
  -2  10  11        6.44        0.55      3.05 o 
  -1  10  11        3.46        4.39      2.38 o 
   0  10  11        0.55        2.57      2.57 o 
   1  10  11        0.18        2.28      2.28 o 
   2  10  11        5.77        7.18      2.09 o 
   3  10  11        0.07        1.66      1.66 o 
   4  10  11        8.45        1.82      0.98 o 
  -6  11  11        0.06        0.86      0.86 o 
  -5  11  11        4.41        1.91      1.03 o 
  -4  11  11        3.02        1.29      1.29 o 
  -3  11  11        3.78        3.31      1.27 o 
  -2  11  11        2.11        1.41      1.59 o 
  -1  11  11        0.82        1.93      1.26 o 
   0  11  11        0.62        0.98      0.98 o 
   1  11  11        4.77        1.63      1.03 o 
   2  11  11        1.54        1.30      0.68 o 
 -13   0  12       18.53       20.65      0.55 o 
 -12   0  12        0.78        1.40      1.40 o 
 -11   0  12        1.13        2.51      2.39 o 
 -10   0  12        0.09        2.51      3.12 o 
  -9   0  12        9.37       11.97      4.68 o 
  -8   0  12       36.98       22.84      6.61 o 
  -7   0  12       28.23       34.08      8.79 o 
  -6   0  12       43.99       30.12     12.14 o 
  -5   0  12      136.41      147.56     14.24 o 
  -4   0  12      113.04      109.48     13.97 o 
  -3   0  12        9.88        1.51     10.28 o 
  -2   0  12       60.24       55.48     10.88 o 
  -1   0  12      279.24      311.17     11.71 o 
   0   0  12        1.70        3.39      4.14 o 
   1   0  12        8.85        2.82      6.55 o 
   2   0  12       30.68       35.87      6.13 o 
   3   0  12        2.66        5.15      5.15 o 
   4   0  12        6.73        0.00      4.48 o 
   5   0  12        0.01        3.59      3.59 o 
   6   0  12        2.46        1.39      2.67 o 
   7   0  12        0.02        2.06      2.06 o 
   8   0  12        3.87        0.20      1.08 o 
   9   0  12        3.82        2.32      0.46 o 
 -13   1  12        3.17        0.00      0.65 o 
 -12   1  12        7.03        6.97      1.53 o 
 -11   1  12        1.68        0.48      2.39 o 
 -10   1  12        0.01        0.67      3.87 o 
  -9   1  12        4.17        5.72      5.72 o 
  -8   1  12        5.15        4.86      5.94 o 
  -7   1  12        9.75        2.77      9.43 o 
  -6   1  12       86.69       84.10     12.33 o 
  -5   1  12       78.10       72.47     12.67 o 
  -4   1  12        7.52       25.66      8.86 o 
  -3   1  12        0.04        4.49      9.68 o 
  -2   1  12      110.45      109.74     11.09 o 
  -1   1  12        2.95        1.36      6.62 o 
   0   1  12       24.92       23.84      9.90 o 
   1   1  12       10.84       23.09      5.30 o 
   2   1  12        0.95        5.23      5.23 o 
   3   1  12       27.23       37.98      5.49 o 
   4   1  12        1.06        4.70      4.70 o 
   5   1  12        4.15        9.40      3.11 o 
   6   1  12        0.37        1.89      2.93 o 
   7   1  12        4.54        1.89      1.89 o 
   8   1  12        0.10        2.95      1.14 o 
   9   1  12        0.95        0.44      0.44 o 
 -13   2  12        3.01        0.94      0.76 o 
 -12   2  12        0.91        0.28      1.51 o 
 -11   2  12        1.42        0.50      2.51 o 
 -10   2  12        2.90        4.44      4.44 o 
  -9   2  12        0.01        5.53      5.53 o 
  -8   2  12        2.91        7.37      7.37 o 
  -7   2  12       26.62       38.89      7.73 o 
  -6   2  12        3.63       25.33      9.65 o 
  -5   2  12        0.05       11.31      8.50 o 
  -4   2  12        5.98        6.24      9.55 o 
  -3   2  12       58.88       40.96      8.49 o 
  -2   2  12        0.80        1.20      6.82 o 
  -1   2  12        4.82        4.61      6.11 o 
   0   2  12       13.82        0.38      8.54 o 
   1   2  12        5.86        3.09      5.23 o 
   2   2  12       21.12       25.56      5.60 o 
   3   2  12        2.99       14.24      5.08 o 
   4   2  12       21.71       26.03      4.59 o 
   5   2  12        0.37        0.66      3.36 o 
   6   2  12       15.43        7.40      2.63 o 
   7   2  12        0.36        0.00      1.53 o 
   8   2  12        0.81        1.61      0.96 o 
 -13   3  12        3.97        0.60      0.60 o 
 -12   3  12        2.60        1.90      1.38 o 
 -11   3  12        0.99        2.77      2.77 o 
 -10   3  12        0.02        8.05      3.11 o 
  -9   3  12        0.94        5.62      5.62 o 
  -8   3  12       15.17        1.22      7.39 o 
  -7   3  12        1.39        4.25      8.34 o 
  -6   3  12        3.30       15.11      8.23 o 
  -5   3  12       19.47        7.54      8.41 o 
  -4   3  12       32.39       28.75      9.63 o 
  -3   3  12       72.94       81.02      9.39 o 
  -2   3  12        2.88        2.42      7.27 o 
  -1   3  12       12.73       11.27      6.55 o 
   0   3  12        2.67        3.71      4.23 o 
   1   3  12        0.10        1.03      5.58 o 
   2   3  12        9.57        3.88      6.03 o 
   3   3  12        3.65        0.00      5.05 o 
   4   3  12        0.25        2.20      4.02 o 
   5   3  12        9.07        2.91      3.21 o 
   6   3  12        0.24        4.67      2.13 o 
   7   3  12        3.38        3.03      1.38 o 
   8   3  12        0.20        0.81      0.81 o 
 -12   4  12        1.54        0.00      1.17 o 
 -11   4  12        5.63        7.31      2.17 o 
 -10   4  12       10.44        7.39      3.80 o 
  -9   4  12        2.87        8.23      4.39 o 
  -8   4  12        7.08        6.80      6.20 o 
  -7   4  12        2.09        6.94      6.94 o 
  -6   4  12        9.37        9.68      9.68 o 
  -5   4  12        0.11       17.96      7.02 o 
  -4   4  12       84.40       71.03      9.06 o 
  -3   4  12        0.24       11.04      6.92 o 
  -2   4  12        7.12        7.62      7.62 o 
  -1   4  12        2.64       14.00      5.41 o 
   0   4  12        1.21        0.25      9.22 o 
   1   4  12        0.26        6.86      4.91 o 
   2   4  12        0.88        5.79      5.79 o 
   3   4  12        0.00        5.66      4.35 o 
   4   4  12       13.08        3.89      3.89 o 
   5   4  12        1.38        3.02      3.02 o 
   6   4  12        2.57        2.18      1.91 o 
   7   4  12        0.75        1.31      1.06 o 
   8   4  12        0.90        0.55      0.55 o 
 -12   5  12        0.42        1.91      0.96 o 
 -11   5  12        0.01        0.66      1.94 o 
 -10   5  12        0.75        1.09      3.27 o 
  -9   5  12        0.03        2.30      4.10 o 
  -8   5  12        0.08       11.58      5.71 o 
  -7   5  12        2.01        2.27      6.45 o 
  -6   5  12       15.16        5.97      7.78 o 
  -5   5  12       45.62       50.95      7.85 o 
  -4   5  12        4.24       11.72      6.90 o 
  -3   5  12       39.82       48.02      6.96 o 
  -2   5  12       16.16        1.05      6.09 o 
  -1   5  12        2.98        0.99      5.65 o 
   0   5  12        0.00        5.28      3.62 o 
   1   5  12        0.13        5.17      5.17 o 
   2   5  12        1.95        0.00      4.31 o 
   3   5  12       11.33        0.00      4.29 o 
   4   5  12        1.87        3.50      3.56 o 
   5   5  12        1.15        1.76      2.70 o 
   6   5  12        0.48        1.73      1.73 o 
   7   5  12        1.11        0.77      0.86 o 
 -11   6  12        1.66        1.07      1.24 o 
 -10   6  12        2.39        2.44      2.44 o 
  -9   6  12        6.38       11.16      3.26 o 
  -8   6  12        2.09        3.01      4.64 o 
  -7   6  12        5.87        2.68      5.48 o 
  -6   6  12        7.88        5.98      5.98 o 
  -5   6  12        4.10        0.98      6.32 o 
  -4   6  12       28.13       18.85      6.31 o 
  -3   6  12        0.51        5.72      5.50 o 
  -2   6  12        5.39        3.67      4.48 o 
  -1   6  12        3.23        3.50      4.62 o 
   0   6  12        2.84        4.03      7.52 o 
   1   6  12        7.38        3.93      3.93 o 
   2   6  12        5.30        4.19      4.19 o 
   3   6  12        0.08        8.80      3.12 o 
   4   6  12        3.69        3.70      2.46 o 
   5   6  12        0.88        0.65      1.64 o 
   6   6  12        2.99        2.11      0.94 o 
 -10   7  12        6.23        1.23      1.23 o 
  -9   7  12        5.08        1.14      2.30 o 
  -8   7  12        9.27        4.80      3.02 o 
  -7   7  12        1.25        7.25      3.60 o 
  -6   7  12       33.54       39.85      4.63 o 
  -5   7  12       13.85       11.80      4.26 o 
  -4   7  12        5.47        5.50      4.03 o 
  -3   7  12        0.15        1.54      4.15 o 
  -2   7  12        4.10        3.00      4.17 o 
  -1   7  12        5.39        4.21      4.21 o 
   0   7  12        0.79        0.96      5.43 o 
   1   7  12        2.03        1.26      3.35 o 
   2   7  12        0.01        7.01      2.85 o 
   3   7  12        3.88        2.18      2.47 o 
   4   7  12        0.36        0.63      1.59 o 
   5   7  12        1.52        2.65      1.04 o 
  -9   8  12        0.55        1.35      1.01 o 
  -8   8  12        0.45        1.75      1.75 o 
  -7   8  12        6.24        9.09      1.94 o 
  -6   8  12       17.34       14.29      2.96 o 
  -5   8  12        0.12        8.19      2.79 o 
  -4   8  12        0.35        1.45      2.42 o 
  -3   8  12        0.94        3.33      3.33 o 
  -2   8  12        0.21        6.73      2.79 o 
  -1   8  12        5.27        2.12      2.97 o 
   0   8  12        1.41        1.88      1.88 o 
   1   8  12        0.14        0.42      1.96 o 
   2   8  12        3.35        1.47      2.05 o 
   3   8  12        0.04        0.70      1.09 o 
   4   8  12        0.36        0.54      0.73 o 
  -7   9  12        5.33        1.03      1.03 o 
  -6   9  12        0.12        0.00      1.38 o 
  -5   9  12        0.43        0.34      1.72 o 
  -4   9  12        1.69        4.77      1.71 o 
  -3   9  12        0.35        1.76      1.76 o 
  -2   9  12        3.89        1.87      1.87 o 
  -1   9  12        0.51        0.00      1.66 o 
   0   9  12        2.16        0.98      1.93 o 
   1   9  12        0.00        2.73      1.13 o 
   2   9  12        1.27        1.10      1.10 o 
  -4  10  12        0.21        0.86      0.70 o 
  -3  10  12        0.01        0.15      0.68 o 
  -2  10  12        4.56        0.31      0.78 o 
  -1  10  12        1.51        0.73      0.73 o 
 -11   1  13        0.20        0.53      0.81 o 
 -10   1  13        0.01        5.18      1.72 o 
  -9   1  13        3.64        2.88      2.88 o 
  -8   1  13        6.32        2.79      4.35 o 
  -7   1  13       10.33        0.92      5.87 o 
  -6   1  13        0.46        6.13      6.13 o 
  -5   1  13        6.19        5.49      7.60 o 
  -4   1  13        1.43        7.44      7.44 o 
  -3   1  13        7.75        2.98      6.19 o 
  -2   1  13       21.88        8.52      4.86 o 
  -1   1  13        0.80        4.13      4.13 o 
   0   1  13        9.58        0.96      2.20 o 
   1   1  13        5.74        7.23      2.62 o 
   2   1  13        2.22        1.51      2.85 o 
   3   1  13        2.30        6.78      1.94 o 
   4   1  13        1.88        0.97      1.79 o 
   5   1  13        0.61        1.13      1.16 o 
   6   1  13        3.22        0.83      0.83 o 
 -11   2  13        0.14        2.79      0.86 o 
 -10   2  13        1.63        1.83      1.83 o 
  -9   2  13        0.58        3.00      3.00 o 
  -8   2  13        0.44        2.82      4.04 o 
  -7   2  13        2.74        5.17      5.17 o 
  -6   2  13        1.71        3.03      5.87 o 
  -5   2  13        0.94       12.61      6.29 o 
  -4   2  13       20.67       32.13      6.14 o 
  -3   2  13       10.59       11.86      5.00 o 
  -2   2  13        1.40        4.44      4.44 o 
  -1   2  13        8.69        0.00      3.97 o 
   0   2  13        2.58        4.99     12.20 o 
   1   2  13        5.54       13.25      2.54 o 
   2   2  13        3.38        1.47      2.88 o 
   3   2  13        0.78        2.09      2.30 o 
   4   2  13        2.05        5.36      1.65 o 
   5   2  13        0.36        1.24      1.24 o 
   6   2  13        0.01        1.32      0.68 o 
 -11   3  13        1.63        0.89      0.70 o 
 -10   3  13        1.77        1.80      1.80 o 
  -9   3  13        3.86        3.37      2.36 o 
  -8   3  13       13.40        8.61      3.58 o 
  -7   3  13        0.32        1.67      4.06 o 
  -6   3  13        0.39        6.25      6.25 o 
  -5   3  13       14.58       15.16      5.12 o 
  -4   3  13        1.05        5.53      5.53 o 
  -3   3  13        0.59        4.88      4.88 o 
  -2   3  13       10.01       11.66      3.18 o 
  -1   3  13        2.92        5.86      3.33 o 
   0   3  13        1.16        4.20      1.89 o 
   1   3  13        0.13        3.68      2.81 o 
   2   3  13        0.01        0.00      2.35 o 
   3   3  13        2.48        2.30      2.30 o 
   4   3  13        0.11        3.93      1.53 o 
   5   3  13        1.17        3.13      1.00 o 
   6   3  13        0.13        0.00      0.52 o 
 -10   4  13        0.16        1.66      1.37 o 
  -9   4  13       12.53        8.79      2.37 o 
  -8   4  13        2.31        6.15      3.30 o 
  -7   4  13        9.87       11.94      3.55 o 
  -6   4  13        2.91        2.36      4.64 o 
  -5   4  13        2.41        4.53      4.53 o 
  -4   4  13        4.63        4.88      4.88 o 
  -3   4  13       12.28        7.13      3.78 o 
  -2   4  13        0.41        5.82      3.28 o 
  -1   4  13        2.37        0.59      3.20 o 
   0   4  13        3.20        3.42      3.42 o 
   1   4  13        4.23        2.76      2.76 o 
   2   4  13        3.89        0.80      2.25 o 
   3   4  13        0.53        1.60      1.64 o 
   4   4  13        6.83        0.70      1.27 o 
   5   4  13        0.01        0.14      0.85 o 
 -10   5  13        3.03        0.80      0.80 o 
  -9   5  13        0.20        1.70      1.70 o 
  -8   5  13        8.20        0.85      2.54 o 
  -7   5  13        0.16        3.24      3.02 o 
  -6   5  13        0.64        5.49      3.32 o 
  -5   5  13        3.82        3.21      4.04 o 
  -4   5  13       11.74        3.09      3.41 o 
  -3   5  13        0.25        8.23      2.74 o 
  -2   5  13        7.19        2.69      3.20 o 
  -1   5  13        3.47        4.43      2.68 o 
   0   5  13        2.29        3.40      3.33 o 
   1   5  13        2.02        2.46      2.46 o 
   2   5  13        4.15        1.29      1.82 o 
   3   5  13       20.31       22.09      1.31 o 
   4   5  13        0.09        1.04      1.04 o 
  -9   6  13        4.82        0.64      0.97 o 
  -8   6  13        0.14        1.67      1.67 o 
  -7   6  13        0.58        3.63      1.81 o 
  -6   6  13        0.14        2.64      2.64 o 
  -5   6  13        1.11        1.83      2.57 o 
  -4   6  13        2.01        0.45      2.41 o 
  -3   6  13        4.07        8.05      2.48 o 
  -2   6  13        0.50        2.39      2.39 o 
  -1   6  13        0.66        3.08      1.72 o 
   0   6  13        2.13        0.53      1.28 o 
   1   6  13        2.17        2.93      1.50 o 
   2   6  13       11.05       11.35      1.34 o 
   3   6  13        0.00        2.90      0.80 o 
  -7   7  13        1.09        1.14      1.14 o 
  -6   7  13        1.57        0.75      1.36 o 
  -5   7  13        2.89        5.22      1.56 o 
  -4   7  13        4.41        4.24      1.64 o 
  -3   7  13        4.62        0.89      1.63 o 
  -2   7  13        0.46        1.70      1.44 o 
  -1   7  13        0.75        0.27      1.20 o 
   0   7  13        1.80        0.22      1.91 o 
   1   7  13        3.92        3.25      0.92 o 
   2   7  13        0.14        0.14      0.69 o 
  -5   8  13        2.02        0.73      0.73 o 
  -4   8  13        2.47        0.94      0.85 o 
  -3   8  13        2.10        0.15      0.78 o 
  -2   8  13        4.71        0.91      0.69 o 
  -1   8  13        1.92        0.81      0.72 o 
   0   8  13        0.45        0.00      0.53 o 
  -9   0  14       14.86       17.15      0.68 o 
  -8   0  14        0.37        1.47      1.15 o 
  -7   0  14        0.08        1.57      1.92 o 
  -6   0  14       49.41       54.27      2.58 o 
  -5   0  14        6.29        2.85      2.85 o 
  -4   0  14        0.65        2.57      2.57 o 
  -3   0  14        2.81        2.32      2.49 o 
  -2   0  14        5.73        0.39      2.18 o 
  -1   0  14        0.45        0.89      1.65 o 
   0   0  14        3.28        1.24      0.84 o 
   1   0  14        0.03        0.35      0.94 o 
   2   0  14        0.61        0.73      0.73 o 
   3   0  14        1.24        1.36      0.46 o 
  -9   1  14        0.02        0.00      0.74 o 
  -8   1  14        1.04        0.91      1.37 o 
  -7   1  14        8.10        3.29      1.99 o 
  -6   1  14        1.67        1.71      2.77 o 
  -5   1  14       10.84        3.83      2.58 o 
  -4   1  14        0.54        4.76      2.00 o 
  -3   1  14        1.39        6.06      2.19 o 
  -2   1  14        1.36        2.14      2.14 o 
  -1   1  14        4.45        3.72      1.63 o 
   0   1  14        1.89        0.40      0.87 o 
   1   1  14        0.75        2.00      0.79 o 
   2   1  14        2.96        0.84      0.84 o 
   3   1  14        1.19        0.59      0.59 o 
  -8   2  14        1.21        1.29      1.29 o 
  -7   2  14        7.69       14.06      1.81 o 
  -6   2  14        2.50        6.73      2.21 o 
  -5   2  14        0.30        2.52      2.52 o 
  -4   2  14        2.29        9.37      2.14 o 
  -3   2  14        4.16        0.36      1.94 o 
  -2   2  14        5.18        1.63      1.57 o 
  -1   2  14        4.66        2.88      1.36 o 
   0   2  14        2.29        0.43      0.76 o 
   1   2  14        7.09        1.71      1.09 o 
   2   2  14        1.21        0.13      0.74 o 
   3   2  14        2.39        0.26      0.46 o 
  -8   3  14       13.12       15.27      1.08 o 
  -7   3  14        2.74        0.53      1.59 o 
  -6   3  14        0.17        5.21      1.52 o 
  -5   3  14        0.37        1.99      1.99 o 
  -4   3  14        0.02        0.15      1.54 o 
  -3   3  14        0.14        2.53      1.52 o 
  -2   3  14        0.63        1.09      1.43 o 
  -1   3  14        2.94        1.34      1.34 o 
   0   3  14        4.29        1.98      0.66 o 
   1   3  14        0.61        0.73      0.82 o 
   2   3  14        5.47        0.00      0.64 o 
  -7   4  14        5.62        2.71      1.10 o 
  -6   4  14        0.31        1.46      1.46 o 
  -5   4  14        0.10        3.70      1.27 o 
  -4   4  14        0.06        0.79      1.18 o 
  -3   4  14        0.34        3.37      1.03 o 
  -2   4  14        0.87        1.05      1.13 o 
  -1   4  14        1.78        0.90      0.90 o 
   0   4  14        3.54        1.14      2.39 o 
   1   4  14        0.44        1.66      0.55 o 
  -5   5  14        0.20        0.87      0.87 o 
  -4   5  14        0.57        0.52      0.93 o 
  -3   5  14        1.26        0.89      0.89 o 
  -2   5  14        0.01        0.72      0.74 o 
  -1   5  14        0.83        1.33      0.54 o 
   0   5  14        0.01        0.11      0.33 o 
                                                 
